# Supplementary material for: Relative accuracy of social and medical determinants of suicide in electronic health records
Source: Health Serv Res. 2020 Sep 2;55(Suppl 2):833–40. doi: 10.1111/1475-6773.13540 (PMC7518826; doi:10.1111/1475-6773.13540)
Supplement: Supplementary file 2 — Appendix S1 [file HESR-55-833-s002.xlsx]

## Sheet: LR
ICD Version 9 Code	Dx Repetition Rank	LR	Code & Suicide	Code & Not Suicide	Total Suicide	Total for Not Suicide
Code 001.0	1	0.02	0	49	35650	5313952
Code 001.0	2	0.2	0	4	35650	5313952
Code 001.1	1	1.62906	2	183	35650	5313952
Code 001.1	2	8.28105	1	18	35650	5313952
Code 001.9	1	0.0172414	0	57	35650	5313952
Code 001.9	2	0.166667	0	5	35650	5313952
Code 002.0	1	5.55007	7	188	35650	5313952
Code 002.0	2	0.0434783	0	22	35650	5313952
Code 002.1	1	0.0833333	0	11	35650	5313952
Code 002.2	1	37.2647	3	12	35650	5313952
Code 002.3	1	59.6236	2	5	35650	5313952
Code 002.9	1	0.0909091	0	10	35650	5313952
Code 002.9	2	0.333333	0	2	35650	5313952
Code 003.0	1	4.48496	17	565	35650	5313952
Code 003.0	2	1.13785	1	131	35650	5313952
Code 003.1	1	0.0105263	0	94	35650	5313952
Code 003.1	2	0.03125	0	31	35650	5313952
Code 003.20	1	0.0232558	0	42	35650	5313952
Code 003.20	2	0.25	0	3	35650	5313952
Code 003.21	1	0.0714286	0	13	35650	5313952
Code 003.22	1	0.1	0	9	35650	5313952
Code 003.22	2	0.5	0	1	35650	5313952
Code 003.23	1	0.0555556	0	17	35650	5313952
Code 003.23	2	0.0909091	0	10	35650	5313952
Code 003.24	1	0.2	0	4	35650	5313952
Code 003.24	2	0.2	0	4	35650	5313952
Code 003.29	1	0.0833333	0	11	35650	5313952
Code 003.29	2	0.25	0	3	35650	5313952
Code 003.8	1	9.31619	5	80	35650	5313952
Code 003.8	2	0.0588235	0	16	35650	5313952
Code 003.9	1	4.25883	13	455	35650	5313952
Code 003.9	2	3.9226	5	190	35650	5313952
Code 004.0	1	0.0357143	0	27	35650	5313952
Code 004.0	2	0.25	0	3	35650	5313952
Code 004.1	1	0.0833333	0	11	35650	5313952
Code 004.1	2	0.333333	0	2	35650	5313952
Code 004.2	1	18.6324	1	8	35650	5313952
Code 004.3	1	5.73304	1	26	35650	5313952
Code 004.3	2	0.142857	0	6	35650	5313952
Code 004.8	1	4.96863	2	60	35650	5313952
Code 004.8	2	49.6863	2	6	35650	5313952
Code 004.9	1	4.58643	6	195	35650	5313952
Code 004.9	2	15.6904	4	38	35650	5313952
Code 005.0	1	4.47177	3	100	35650	5313952
Code 005.0	2	0.111111	0	8	35650	5313952
Code 005.1	1	12.9616	2	23	35650	5313952
Code 005.1	2	0.0714286	0	13	35650	5313952
Code 005.2	1	0.0714286	0	13	35650	5313952
Code 005.2	2	0.5	0	1	35650	5313952
Code 005.3	1	9.93726	1	15	35650	5313952
Code 005.3	2	0.5	0	1	35650	5313952
Code 005.4	1	12.4216	1	12	35650	5313952
Code 005.4	2	0.5	0	1	35650	5313952
Code 005.81	1	0.0714286	0	13	35650	5313952
Code 005.81	2	0.333333	0	2	35650	5313952
Code 005.89	1	5.19973	6	172	35650	5313952
Code 005.89	2	0.0714286	0	13	35650	5313952
Code 005.9	1	3.52658	116	4903	35650	5313952
Code 005.9	2	4.88247	17	519	35650	5313952
Code 006.0	1	2.36602	1	63	35650	5313952
Code 006.0	2	0.166667	0	5	35650	5313952
Code 006.1	1	6.34293	10	235	35650	5313952
Code 006.1	2	4.51694	1	33	35650	5313952
Code 006.2	1	8.28105	1	18	35650	5313952
Code 006.2	2	0.2	0	4	35650	5313952
Code 006.3	1	3.46649	1	43	35650	5313952
Code 006.3	2	6.93297	2	43	35650	5313952
Code 006.4	1	6.48082	1	23	35650	5313952
Code 006.4	2	0.2	0	4	35650	5313952
Code 006.5	1	0.05	0	19	35650	5313952
Code 006.5	2	0.333333	0	2	35650	5313952
Code 006.6	1	0.00769231	0	129	35650	5313952
Code 006.6	2	0.0769231	0	12	35650	5313952
Code 006.8	1	0.047619	0	20	35650	5313952
Code 006.8	2	0.5	0	1	35650	5313952
Code 006.9	1	1.19247	2	250	35650	5313952
Code 006.9	2	0.00990099	0	100	35650	5313952
Code 007.0	1	1.29616	3	345	35650	5313952
Code 007.0	2	5.96236	2	50	35650	5313952
Code 007.1	1	2.8031	17	904	35650	5313952
Code 007.1	2	5.81912	13	333	35650	5313952
Code 007.2	1	1.18301	1	126	35650	5313952
Code 007.2	2	0.0243902	0	40	35650	5313952
Code 007.3	1	0.0714286	0	13	35650	5313952
Code 007.3	2	0.5	0	1	35650	5313952
Code 007.4	1	1.93583	3	231	35650	5313952
Code 007.4	2	5.40069	5	138	35650	5313952
Code 007.5	1	16.5621	1	9	35650	5313952
Code 007.5	2	0.333333	0	2	35650	5313952
Code 007.8	1	4.02862	1	37	35650	5313952
Code 007.8	2	0.125	0	7	35650	5313952
Code 007.9	1	0.0454545	0	21	35650	5313952
Code 007.9	2	29.8118	1	5	35650	5313952
Code 008.0	1	149.059	1	1	35650	5313952
Code 008.00	1	1.73157	12	1033	35650	5313952
Code 008.00	2	1.92334	2	155	35650	5313952
Code 008.01	1	0.0322581	0	30	35650	5313952
Code 008.01	2	0.2	0	4	35650	5313952
Code 008.02	1	0.04	0	24	35650	5313952
Code 008.02	2	0.2	0	4	35650	5313952
Code 008.03	1	0.04	0	24	35650	5313952
Code 008.03	2	0.5	0	1	35650	5313952
Code 008.04	1	0.0384615	0	25	35650	5313952
Code 008.04	2	0.5	0	1	35650	5313952
Code 008.09	1	2.86652	3	156	35650	5313952
Code 008.09	2	0.0909091	0	10	35650	5313952
Code 008.1	1	0.166667	0	5	35650	5313952
Code 008.1	2	0.25	0	3	35650	5313952
Code 008.2	1	4.96863	1	30	35650	5313952
Code 008.2	2	37.2647	1	4	35650	5313952
Code 008.3	1	0.04	0	24	35650	5313952
Code 008.3	2	0.0833333	0	11	35650	5313952
Code 008.41	1	1.63801	1	91	35650	5313952
Code 008.41	2	8.28105	1	18	35650	5313952
Code 008.42	1	3.68047	2	81	35650	5313952
Code 008.42	2	0.0666667	0	14	35650	5313952
Code 008.43	1	5.44508	16	438	35650	5313952
Code 008.43	2	6.34293	6	141	35650	5313952
Code 008.44	1	0.05	0	19	35650	5313952
Code 008.44	2	0.2	0	4	35650	5313952
Code 008.45	1	3.3129	460	20697	35650	5313952
Code 008.45	2	2.83947	317	16641	35650	5313952
Code 008.46	1	2.95166	4	202	35650	5313952
Code 008.46	2	0.0344828	0	28	35650	5313952
Code 008.47	1	1.62877	31	2837	35650	5313952
Code 008.47	2	2.24447	17	1129	35650	5313952
Code 008.49	1	4.04424	7	258	35650	5313952
Code 008.49	2	2.92272	1	51	35650	5313952
Code 008.5	1	2.72907	21	1147	35650	5313952
Code 008.5	2	1.75881	4	339	35650	5313952
Code 008.61	1	5.73304	3	78	35650	5313952
Code 008.61	2	63.8824	3	7	35650	5313952
Code 008.62	1	0.0238095	0	41	35650	5313952
Code 008.62	2	0.333333	0	2	35650	5313952
Code 008.63	1	3.51317	7	297	35650	5313952
Code 008.63	2	3.17147	1	47	35650	5313952
Code 008.64	1	0.125	0	7	35650	5313952
Code 008.65	1	0.166667	0	5	35650	5313952
Code 008.66	1	0.0666667	0	14	35650	5313952
Code 008.66	2	0.333333	0	2	35650	5313952
Code 008.67	1	4.58643	2	65	35650	5313952
Code 008.67	2	0.2	0	4	35650	5313952
Code 008.69	1	4.8002	19	590	35650	5313952
Code 008.69	2	2.76035	1	54	35650	5313952
Code 008.8	1	4.67631	1035	32991	35650	5313952
Code 008.8	2	5.61032	211	5606	35650	5313952
Code 009.0	1	3.68021	175	7088	35650	5313952
Code 009.0	2	2.55165	48	2804	35650	5313952
Code 009.1	1	3.24211	83	3816	35650	5313952
Code 009.1	2	2.27571	8	524	35650	5313952
Code 009.2	1	3.1206	124	5923	35650	5313952
Code 009.2	2	3.15191	24	1135	35650	5313952
Code 009.3	1	3.31242	101	4545	35650	5313952
Code 009.3	2	4.0229	19	704	35650	5313952
Code 010.00	1	6.74475	10	221	35650	5313952
Code 010.00	2	9.61671	2	31	35650	5313952
Code 010.01	1	13.5508	2	22	35650	5313952
Code 010.01	2	0.5	0	1	35650	5313952
Code 010.02	1	3.54902	3	126	35650	5313952
Code 010.02	2	0.0454545	0	21	35650	5313952
Code 010.03	1	0.0769231	0	12	35650	5313952
Code 010.04	1	6.93297	4	86	35650	5313952
Code 010.04	2	0.166667	0	5	35650	5313952
Code 010.05	1	30.6886	7	34	35650	5313952
Code 010.05	2	37.2647	1	4	35650	5313952
Code 010.06	1	1.21186	1	123	35650	5313952
Code 010.06	2	0.047619	0	20	35650	5313952
Code 010.10	1	0.047619	0	20	35650	5313952
Code 010.10	2	0.166667	0	5	35650	5313952
Code 010.11	1	0.5	0	1	35650	5313952
Code 010.12	1	0.333333	0	2	35650	5313952
Code 010.13	1	0.25	0	3	35650	5313952
Code 010.15	1	18.6324	1	8	35650	5313952
Code 010.16	1	0.25	0	3	35650	5313952
Code 010.16	2	0.5	0	1	35650	5313952
Code 010.80	1	1.81779	1	82	35650	5313952
Code 010.80	2	18.6324	1	8	35650	5313952
Code 010.81	1	0.2	0	4	35650	5313952
Code 010.81	2	0.333333	0	2	35650	5313952
Code 010.82	1	0.166667	0	5	35650	5313952
Code 010.83	1	49.6863	1	3	35650	5313952
Code 010.83	2	0.5	0	1	35650	5313952
Code 010.84	1	74.5295	1	2	35650	5313952
Code 010.85	1	0.25	0	3	35650	5313952
Code 010.86	1	0.142857	0	6	35650	5313952
Code 010.90	1	5.48683	6	163	35650	5313952
Code 010.90	2	8.51765	2	35	35650	5313952
Code 010.91	1	0.0769231	0	12	35650	5313952
Code 010.92	1	0.142857	0	6	35650	5313952
Code 010.92	2	0.5	0	1	35650	5313952
Code 010.93	1	0.142857	0	6	35650	5313952
Code 010.93	2	0.333333	0	2	35650	5313952
Code 010.94	1	0.25	0	3	35650	5313952
Code 010.94	2	0.2	0	4	35650	5313952
Code 010.95	1	0.0526316	0	18	35650	5313952
Code 010.95	2	0.5	0	1	35650	5313952
Code 010.96	1	0.0769231	0	12	35650	5313952
Code 010.96	2	0.25	0	3	35650	5313952
Code 011.00	1	2.44359	3	183	35650	5313952
Code 011.00	2	7.84521	3	57	35650	5313952
Code 011.01	1	0.111111	0	8	35650	5313952
Code 011.01	2	0.5	0	1	35650	5313952
Code 011.02	1	7.64405	2	39	35650	5313952
Code 011.02	2	24.8432	1	6	35650	5313952
Code 011.03	1	0.0625	0	15	35650	5313952
Code 011.03	2	0.2	0	4	35650	5313952
Code 011.04	1	0.0833333	0	11	35650	5313952
Code 011.05	1	0.333333	0	2	35650	5313952
Code 011.05	2	0.5	0	1	35650	5313952
Code 011.06	1	0.1	0	9	35650	5313952
Code 011.06	2	0.333333	0	2	35650	5313952
Code 011.10	1	4.02862	2	74	35650	5313952
Code 011.10	2	0.04	0	24	35650	5313952
Code 011.11	1	0.142857	0	6	35650	5313952
Code 011.11	2	0.5	0	1	35650	5313952
Code 011.12	1	2.36602	1	63	35650	5313952
Code 011.12	2	0.0434783	0	22	35650	5313952
Code 011.13	1	0.2	0	4	35650	5313952
Code 011.14	1	0.5	0	1	35650	5313952
Code 011.15	1	0.166667	0	5	35650	5313952
Code 011.15	2	0.25	0	3	35650	5313952
Code 011.16	1	0.125	0	7	35650	5313952
Code 011.16	2	0.5	0	1	35650	5313952
Code 011.20	1	2.42767	5	307	35650	5313952
Code 011.20	2	0.016129	0	61	35650	5313952
Code 011.21	1	9.93726	1	15	35650	5313952
Code 011.21	2	0.166667	0	5	35650	5313952
Code 011.22	1	6.62484	2	45	35650	5313952
Code 011.22	2	0.142857	0	6	35650	5313952
Code 011.23	1	6.69928	4	89	35650	5313952
Code 011.23	2	0.05	0	19	35650	5313952
Code 011.24	1	0.03125	0	31	35650	5313952
Code 011.24	2	0.2	0	4	35650	5313952
Code 011.25	1	0.0909091	0	10	35650	5313952
Code 011.25	2	0.25	0	3	35650	5313952
Code 011.26	1	7.45295	1	20	35650	5313952
Code 011.26	2	0.2	0	4	35650	5313952
Code 011.30	1	4.02862	1	37	35650	5313952
Code 011.30	2	0.5	0	1	35650	5313952
Code 011.33	1	0.25	0	3	35650	5313952
Code 011.35	1	0.5	0	1	35650	5313952
Code 011.36	1	0.5	0	1	35650	5313952
Code 011.40	1	2.44359	1	61	35650	5313952
Code 011.40	2	0.0588235	0	16	35650	5313952
Code 011.41	1	0.1	0	9	35650	5313952
Code 011.42	1	0.125	0	7	35650	5313952
Code 011.42	2	0.25	0	3	35650	5313952
Code 011.43	1	0.25	0	3	35650	5313952
Code 011.43	2	0.5	0	1	35650	5313952
Code 011.44	1	0.333333	0	2	35650	5313952
Code 011.45	1	0.166667	0	5	35650	5313952
Code 011.46	1	0.125	0	7	35650	5313952
Code 011.50	1	1.67482	1	89	35650	5313952
Code 011.50	2	0.0181818	0	54	35650	5313952
Code 011.51	1	0.142857	0	6	35650	5313952
Code 011.52	1	0.5	0	1	35650	5313952
Code 011.52	2	0.5	0	1	35650	5313952
Code 011.53	1	0.333333	0	2	35650	5313952
Code 011.53	2	0.25	0	3	35650	5313952
Code 011.54	1	0.5	0	1	35650	5313952
Code 011.55	1	0.333333	0	2	35650	5313952
Code 011.56	1	0.25	0	3	35650	5313952
Code 011.60	1	2.56998	1	58	35650	5313952
Code 011.60	2	8.76817	1	17	35650	5313952
Code 011.61	1	0.5	0	1	35650	5313952
Code 011.61	2	0.5	0	1	35650	5313952
Code 011.62	1	0.047619	0	20	35650	5313952
Code 011.62	2	0.5	0	1	35650	5313952
Code 011.63	1	0.0588235	0	16	35650	5313952
Code 011.64	1	0.333333	0	2	35650	5313952
Code 011.64	2	0.5	0	1	35650	5313952
Code 011.65	1	0.5	0	1	35650	5313952
Code 011.66	1	0.2	0	4	35650	5313952
Code 011.70	1	0.027027	0	36	35650	5313952
Code 011.70	2	0.142857	0	6	35650	5313952
Code 011.72	1	0.5	0	1	35650	5313952
Code 011.74	2	0.5	0	1	35650	5313952
Code 011.75	1	0.333333	0	2	35650	5313952
Code 011.76	1	0.5	0	1	35650	5313952
Code 011.80	1	3.30194	7	316	35650	5313952
Code 011.80	2	2.42372	2	123	35650	5313952
Code 011.81	1	0.0666667	0	14	35650	5313952
Code 011.81	2	149.059	1	1	35650	5313952
Code 011.82	1	5.05285	2	59	35650	5313952
Code 011.82	2	0.125	0	7	35650	5313952
Code 011.83	1	0.0344828	0	28	35650	5313952
Code 011.83	2	0.5	0	1	35650	5313952
Code 011.84	1	0.111111	0	8	35650	5313952
Code 011.84	2	0.25	0	3	35650	5313952
Code 011.85	1	0.142857	0	6	35650	5313952
Code 011.85	2	0.5	0	1	35650	5313952
Code 011.86	1	0.0666667	0	14	35650	5313952
Code 011.90	1	3.6702	225	9138	35650	5313952
Code 011.90	2	3.23524	136	6266	35650	5313952
Code 011.91	1	6.29827	3	71	35650	5313952
Code 011.91	2	0.0909091	0	10	35650	5313952
Code 011.92	1	4.92176	7	212	35650	5313952
Code 011.92	2	3.31242	1	45	35650	5313952
Code 011.93	1	4.50453	11	364	35650	5313952
Code 011.93	2	2.09942	1	71	35650	5313952
Code 011.94	1	5.64617	5	132	35650	5313952
Code 011.94	2	0.0357143	0	27	35650	5313952
Code 011.95	1	5.5207	2	54	35650	5313952
Code 011.95	2	0.0833333	0	11	35650	5313952
Code 011.96	1	4.56303	3	98	35650	5313952
Code 011.96	2	10.6471	1	14	35650	5313952
Code 012.00	1	0.0114943	0	86	35650	5313952
Code 012.00	2	0.0149254	0	66	35650	5313952
Code 012.01	1	0.25	0	3	35650	5313952
Code 012.02	1	0.1	0	9	35650	5313952
Code 012.03	1	0.142857	0	6	35650	5313952
Code 012.03	2	0.5	0	1	35650	5313952
Code 012.04	1	0.166667	0	5	35650	5313952
Code 012.04	2	0.5	0	1	35650	5313952
Code 012.05	1	0.25	0	3	35650	5313952
Code 012.05	2	0.333333	0	2	35650	5313952
Code 012.06	1	0.125	0	7	35650	5313952
Code 012.10	1	0.111111	0	8	35650	5313952
Code 012.10	2	0.166667	0	5	35650	5313952
Code 012.11	1	0.5	0	1	35650	5313952
Code 012.13	1	0.5	0	1	35650	5313952
Code 012.14	1	0.5	0	1	35650	5313952
Code 012.15	1	0.5	0	1	35650	5313952
Code 012.16	1	0.5	0	1	35650	5313952
Code 012.20	1	9.31619	1	16	35650	5313952
Code 012.20	2	0.5	0	1	35650	5313952
Code 012.22	1	0.166667	0	5	35650	5313952
Code 012.22	2	0.5	0	1	35650	5313952
Code 012.24	1	0.5	0	1	35650	5313952
Code 012.24	2	0.5	0	1	35650	5313952
Code 012.25	1	0.333333	0	2	35650	5313952
Code 012.30	1	0.0166667	0	59	35650	5313952
Code 012.30	2	0.1	0	9	35650	5313952
Code 012.31	1	0.333333	0	2	35650	5313952
Code 012.32	1	0.333333	0	2	35650	5313952
Code 012.32	2	0.5	0	1	35650	5313952
Code 012.33	1	0.166667	0	5	35650	5313952
Code 012.33	2	0.5	0	1	35650	5313952
Code 012.34	1	0.333333	0	2	35650	5313952
Code 012.35	1	0.5	0	1	35650	5313952
Code 012.35	2	0.5	0	1	35650	5313952
Code 012.80	1	4.58643	2	65	35650	5313952
Code 012.80	2	0.0454545	0	21	35650	5313952
Code 012.81	1	49.6863	1	3	35650	5313952
Code 012.81	2	0.333333	0	2	35650	5313952
Code 012.82	1	0.2	0	4	35650	5313952
Code 012.83	1	0.5	0	1	35650	5313952
Code 012.84	1	0.5	0	1	35650	5313952
Code 012.86	1	0.125	0	7	35650	5313952
Code 013.00	1	6.21079	1	24	35650	5313952
Code 013.00	2	5.32353	1	28	35650	5313952
Code 013.01	1	74.5295	1	2	35650	5313952
Code 013.01	2	0.333333	0	2	35650	5313952
Code 013.02	1	14.9059	1	10	35650	5313952
Code 013.02	2	0.25	0	3	35650	5313952
Code 013.03	1	0.25	0	3	35650	5313952
Code 013.03	2	0.5	0	1	35650	5313952
Code 013.04	1	0.25	0	3	35650	5313952
Code 013.04	2	0.25	0	3	35650	5313952
Code 013.05	1	0.333333	0	2	35650	5313952
Code 013.06	1	49.6863	1	3	35650	5313952
Code 013.10	1	0.25	0	3	35650	5313952
Code 013.11	1	0.5	0	1	35650	5313952
Code 013.15	1	0.333333	0	2	35650	5313952
Code 013.16	1	0.333333	0	2	35650	5313952
Code 013.20	1	0.0909091	0	10	35650	5313952
Code 013.20	2	0.142857	0	6	35650	5313952
Code 013.22	2	0.5	0	1	35650	5313952
Code 013.23	1	0.5	0	1	35650	5313952
Code 013.24	1	0.5	0	1	35650	5313952
Code 013.26	1	0.5	0	1	35650	5313952
Code 013.30	1	0.111111	0	8	35650	5313952
Code 013.30	2	0.5	0	1	35650	5313952
Code 013.31	1	0.5	0	1	35650	5313952
Code 013.32	1	0.5	0	1	35650	5313952
Code 013.35	1	0.333333	0	2	35650	5313952
Code 013.40	1	0.1	0	9	35650	5313952
Code 013.40	2	0.333333	0	2	35650	5313952
Code 013.41	1	0.5	0	1	35650	5313952
Code 013.42	1	0.5	0	1	35650	5313952
Code 013.46	1	0.5	0	1	35650	5313952
Code 013.50	1	0.037037	0	26	35650	5313952
Code 013.50	2	0.125	0	7	35650	5313952
Code 013.51	2	0.5	0	1	35650	5313952
Code 013.52	1	0.166667	0	5	35650	5313952
Code 013.52	2	0.5	0	1	35650	5313952
Code 013.53	1	0.333333	0	2	35650	5313952
Code 013.54	1	0.333333	0	2	35650	5313952
Code 013.54	2	0.5	0	1	35650	5313952
Code 013.56	1	0.333333	0	2	35650	5313952
Code 013.60	1	3.9226	1	38	35650	5313952
Code 013.60	2	0.111111	0	8	35650	5313952
Code 013.61	1	0.2	0	4	35650	5313952
Code 013.62	2	0.5	0	1	35650	5313952
Code 013.63	1	0.5	0	1	35650	5313952
Code 013.63	2	0.5	0	1	35650	5313952
Code 013.65	1	0.5	0	1	35650	5313952
Code 013.66	1	0.5	0	1	35650	5313952
Code 013.80	1	0.166667	0	5	35650	5313952
Code 013.90	1	0.125	0	7	35650	5313952
Code 013.90	2	0.166667	0	5	35650	5313952
Code 013.92	2	0.5	0	1	35650	5313952
Code 014.00	1	0.0384615	0	25	35650	5313952
Code 014.00	2	0.1	0	9	35650	5313952
Code 014.01	1	0.166667	0	5	35650	5313952
Code 014.02	1	0.142857	0	6	35650	5313952
Code 014.03	1	0.25	0	3	35650	5313952
Code 014.04	1	0.142857	0	6	35650	5313952
Code 014.04	2	0.5	0	1	35650	5313952
Code 014.05	1	0.2	0	4	35650	5313952
Code 014.06	1	0.5	0	1	35650	5313952
Code 014.80	1	6.48082	1	23	35650	5313952
Code 014.80	2	0.1	0	9	35650	5313952
Code 014.81	1	0.5	0	1	35650	5313952
Code 014.82	1	0.333333	0	2	35650	5313952
Code 014.83	1	0.2	0	4	35650	5313952
Code 014.83	2	0.5	0	1	35650	5313952
Code 014.84	1	0.166667	0	5	35650	5313952
Code 014.85	1	0.111111	0	8	35650	5313952
Code 014.86	1	3.31242	1	45	35650	5313952
Code 014.86	2	0.333333	0	2	35650	5313952
Code 015.00	1	5.77002	6	155	35650	5313952
Code 015.00	2	0.00813008	0	122	35650	5313952
Code 015.01	1	0.2	0	4	35650	5313952
Code 015.02	1	0.142857	0	6	35650	5313952
Code 015.03	1	0.333333	0	2	35650	5313952
Code 015.03	2	0.5	0	1	35650	5313952
Code 015.04	1	0.142857	0	6	35650	5313952
Code 015.04	2	0.333333	0	2	35650	5313952
Code 015.05	1	0.25	0	3	35650	5313952
Code 015.05	2	0.5	0	1	35650	5313952
Code 015.06	1	24.8432	1	6	35650	5313952
Code 015.06	2	0.5	0	1	35650	5313952
Code 015.10	1	0.111111	0	8	35650	5313952
Code 015.10	2	0.2	0	4	35650	5313952
Code 015.11	1	0.25	0	3	35650	5313952
Code 015.12	1	0.5	0	1	35650	5313952
Code 015.12	2	0.5	0	1	35650	5313952
Code 015.14	1	0.333333	0	2	35650	5313952
Code 015.15	1	0.333333	0	2	35650	5313952
Code 015.15	2	0.5	0	1	35650	5313952
Code 015.16	1	0.5	0	1	35650	5313952
Code 015.20	1	0.0454545	0	21	35650	5313952
Code 015.20	2	0.111111	0	8	35650	5313952
Code 015.22	1	0.166667	0	5	35650	5313952
Code 015.22	2	0.5	0	1	35650	5313952
Code 015.23	1	0.25	0	3	35650	5313952
Code 015.24	2	0.5	0	1	35650	5313952
Code 015.25	1	0.5	0	1	35650	5313952
Code 015.26	1	0.5	0	1	35650	5313952
Code 015.50	1	0.125	0	7	35650	5313952
Code 015.50	2	0.333333	0	2	35650	5313952
Code 015.51	1	0.5	0	1	35650	5313952
Code 015.52	1	0.5	0	1	35650	5313952
Code 015.54	1	0.5	0	1	35650	5313952
Code 015.60	1	0.333333	0	2	35650	5313952
Code 015.70	1	37.2647	1	4	35650	5313952
Code 015.70	2	0.333333	0	2	35650	5313952
Code 015.71	1	0.5	0	1	35650	5313952
Code 015.72	1	0.5	0	1	35650	5313952
Code 015.75	1	0.5	0	1	35650	5313952
Code 015.76	1	0.5	0	1	35650	5313952
Code 015.80	1	0.0909091	0	10	35650	5313952
Code 015.82	1	0.5	0	1	35650	5313952
Code 015.83	1	0.5	0	1	35650	5313952
Code 015.84	1	0.5	0	1	35650	5313952
Code 015.90	1	0.03125	0	31	35650	5313952
Code 015.90	2	0.0333333	0	29	35650	5313952
Code 015.91	1	0.5	0	1	35650	5313952
Code 015.92	1	0.25	0	3	35650	5313952
Code 015.93	1	0.5	0	1	35650	5313952
Code 015.94	1	0.5	0	1	35650	5313952
Code 015.94	2	0.5	0	1	35650	5313952
Code 015.96	1	0.5	0	1	35650	5313952
Code 016.00	1	7.64405	4	78	35650	5313952
Code 016.00	2	0.0151515	0	65	35650	5313952
Code 016.01	1	0.5	0	1	35650	5313952
Code 016.01	2	0.5	0	1	35650	5313952
Code 016.02	1	0.5	0	1	35650	5313952
Code 016.02	2	0.5	0	1	35650	5313952
Code 016.03	1	0.5	0	1	35650	5313952
Code 016.03	2	0.5	0	1	35650	5313952
Code 016.04	1	0.333333	0	2	35650	5313952
Code 016.10	1	0.111111	0	8	35650	5313952
Code 016.10	2	0.142857	0	6	35650	5313952
Code 016.12	1	0.333333	0	2	35650	5313952
Code 016.13	1	0.5	0	1	35650	5313952
Code 016.14	1	0.5	0	1	35650	5313952
Code 016.15	1	0.333333	0	2	35650	5313952
Code 016.20	1	0.333333	0	2	35650	5313952
Code 016.21	1	0.5	0	1	35650	5313952
Code 016.25	1	0.5	0	1	35650	5313952
Code 016.30	1	8.28105	2	36	35650	5313952
Code 016.30	2	0.1	0	9	35650	5313952
Code 016.32	1	0.5	0	1	35650	5313952
Code 016.33	1	0.5	0	1	35650	5313952
Code 016.34	1	0.5	0	1	35650	5313952
Code 016.40	1	6.77541	2	44	35650	5313952
Code 016.40	2	21.2941	1	7	35650	5313952
Code 016.41	1	0.2	0	4	35650	5313952
Code 016.42	1	0.2	0	4	35650	5313952
Code 016.43	1	0.25	0	3	35650	5313952
Code 016.45	2	0.5	0	1	35650	5313952
Code 016.46	1	0.333333	0	2	35650	5313952
Code 016.50	1	3.72647	2	80	35650	5313952
Code 016.50	2	0.0238095	0	41	35650	5313952
Code 016.52	1	0.333333	0	2	35650	5313952
Code 016.53	1	0.333333	0	2	35650	5313952
Code 016.60	1	0.2	0	4	35650	5313952
Code 016.70	1	0.333333	0	2	35650	5313952
Code 016.72	1	3.47764	29	1243	35650	5313952
Code 016.72	2	4.44215	9	302	35650	5313952
Code 016.76	1	0.333333	0	2	35650	5313952
Code 016.90	1	0.0294118	0	33	35650	5313952
Code 016.90	2	0.111111	0	8	35650	5313952
Code 016.93	1	0.5	0	1	35650	5313952
Code 016.94	1	0.142857	0	6	35650	5313952
Code 016.96	1	0.0555556	0	17	35650	5313952
Code 016.96	2	0.1	0	9	35650	5313952
Code 017.00	1	2.19959	30	2033	35650	5313952
Code 017.00	2	2.20954	26	1754	35650	5313952
Code 017.01	1	4.19041	14	498	35650	5313952
Code 017.01	2	0.955506	2	312	35650	5313952
Code 017.02	1	0.0769231	0	12	35650	5313952
Code 017.02	2	0.333333	0	2	35650	5313952
Code 017.03	1	0.333333	0	2	35650	5313952
Code 017.04	1	0.333333	0	2	35650	5313952
Code 017.05	1	0.5	0	1	35650	5313952
Code 017.06	1	5.86287	99	2517	35650	5313952
Code 017.06	2	7.23847	27	556	35650	5313952
Code 017.10	1	0.0769231	0	12	35650	5313952
Code 017.10	2	0.5	0	1	35650	5313952
Code 017.11	1	0.5	0	1	35650	5313952
Code 017.12	1	0.5	0	1	35650	5313952
Code 017.15	1	0.5	0	1	35650	5313952
Code 017.16	1	0.333333	0	2	35650	5313952
Code 017.20	1	0.0294118	0	33	35650	5313952
Code 017.20	2	0.0526316	0	18	35650	5313952
Code 017.21	1	0.333333	0	2	35650	5313952
Code 017.22	1	0.333333	0	2	35650	5313952
Code 017.22	2	0.333333	0	2	35650	5313952
Code 017.23	1	0.25	0	3	35650	5313952
Code 017.23	2	0.5	0	1	35650	5313952
Code 017.24	1	0.25	0	3	35650	5313952
Code 017.24	2	0.2	0	4	35650	5313952
Code 017.25	1	0.5	0	1	35650	5313952
Code 017.26	1	0.2	0	4	35650	5313952
Code 017.30	1	0.0188679	0	52	35650	5313952
Code 017.30	2	0.04	0	24	35650	5313952
Code 017.31	1	0.2	0	4	35650	5313952
Code 017.32	1	0.333333	0	2	35650	5313952
Code 017.32	2	0.5	0	1	35650	5313952
Code 017.33	1	0.5	0	1	35650	5313952
Code 017.34	1	0.333333	0	2	35650	5313952
Code 017.40	1	0.0526316	0	18	35650	5313952
Code 017.41	1	0.166667	0	5	35650	5313952
Code 017.42	1	0.5	0	1	35650	5313952
Code 017.44	2	0.5	0	1	35650	5313952
Code 017.50	1	0.142857	0	6	35650	5313952
Code 017.52	2	0.5	0	1	35650	5313952
Code 017.60	1	0.0833333	0	11	35650	5313952
Code 017.62	1	0.5	0	1	35650	5313952
Code 017.63	2	0.5	0	1	35650	5313952
Code 017.70	1	0.5	0	1	35650	5313952
Code 017.70	2	0.5	0	1	35650	5313952
Code 017.71	1	0.333333	0	2	35650	5313952
Code 017.72	1	0.5	0	1	35650	5313952
Code 017.82	1	0.333333	0	2	35650	5313952
Code 017.83	1	0.5	0	1	35650	5313952
Code 017.90	1	2.01431	1	74	35650	5313952
Code 017.90	2	0.0294118	0	33	35650	5313952
Code 017.91	1	0.5	0	1	35650	5313952
Code 017.92	2	0.333333	0	2	35650	5313952
Code 017.93	1	0.25	0	3	35650	5313952
Code 017.93	2	0.5	0	1	35650	5313952
Code 017.94	1	0.333333	0	2	35650	5313952
Code 017.95	1	0.5	0	1	35650	5313952
Code 018.00	1	11.4661	1	13	35650	5313952
Code 018.00	2	0.5	0	1	35650	5313952
Code 018.01	1	0.2	0	4	35650	5313952
Code 018.03	1	0.2	0	4	35650	5313952
Code 018.05	1	0.333333	0	2	35650	5313952
Code 018.05	2	0.5	0	1	35650	5313952
Code 018.80	1	0.0833333	0	11	35650	5313952
Code 018.81	1	0.333333	0	2	35650	5313952
Code 018.82	2	0.5	0	1	35650	5313952
Code 018.83	1	0.333333	0	2	35650	5313952
Code 018.84	1	0.25	0	3	35650	5313952
Code 018.84	2	0.5	0	1	35650	5313952
Code 018.85	1	0.5	0	1	35650	5313952
Code 018.85	2	0.5	0	1	35650	5313952
Code 018.86	1	0.5	0	1	35650	5313952
Code 018.86	2	0.5	0	1	35650	5313952
Code 018.90	1	2.25847	1	66	35650	5313952
Code 018.90	2	0.0217391	0	45	35650	5313952
Code 018.91	1	0.25	0	3	35650	5313952
Code 018.92	1	0.166667	0	5	35650	5313952
Code 018.92	2	0.5	0	1	35650	5313952
Code 018.93	1	27.1016	2	11	35650	5313952
Code 018.93	2	0.166667	0	5	35650	5313952
Code 018.94	1	0.142857	0	6	35650	5313952
Code 018.94	2	0.333333	0	2	35650	5313952
Code 018.95	1	0.166667	0	5	35650	5313952
Code 018.95	2	0.5	0	1	35650	5313952
Code 018.96	1	0.111111	0	8	35650	5313952
Code 018.96	2	0.333333	0	2	35650	5313952
Code 020.0	1	0.25	0	3	35650	5313952
Code 020.0	2	0.25	0	3	35650	5313952
Code 020.1	1	0.166667	0	5	35650	5313952
Code 020.1	2	0.5	0	1	35650	5313952
Code 020.2	1	0.2	0	4	35650	5313952
Code 020.2	2	0.5	0	1	35650	5313952
Code 020.3	1	0.111111	0	8	35650	5313952
Code 020.3	2	0.5	0	1	35650	5313952
Code 020.4	1	0.1	0	9	35650	5313952
Code 020.5	1	0.00694444	0	143	35650	5313952
Code 020.5	2	0.0714286	0	13	35650	5313952
Code 020.8	1	0.0192308	0	51	35650	5313952
Code 020.8	2	0.166667	0	5	35650	5313952
Code 020.9	1	2.25847	2	132	35650	5313952
Code 020.9	2	18.6324	1	8	35650	5313952
Code 021.0	1	0.111111	0	8	35650	5313952
Code 021.0	2	0.142857	0	6	35650	5313952
Code 021.1	1	0.166667	0	5	35650	5313952
Code 021.1	2	0.5	0	1	35650	5313952
Code 021.2	1	0.111111	0	8	35650	5313952
Code 021.2	2	0.166667	0	5	35650	5313952
Code 021.3	1	0.142857	0	6	35650	5313952
Code 021.8	1	0.1	0	9	35650	5313952
Code 021.8	2	0.125	0	7	35650	5313952
Code 021.9	1	0.0204082	0	48	35650	5313952
Code 021.9	2	10.2799	2	29	35650	5313952
Code 022.0	1	0.166667	0	5	35650	5313952
Code 022.1	1	0.1	0	9	35650	5313952
Code 022.1	2	0.5	0	1	35650	5313952
Code 022.2	1	0.333333	0	2	35650	5313952
Code 022.2	2	0.25	0	3	35650	5313952
Code 022.3	1	0.333333	0	2	35650	5313952
Code 022.8	1	0.0666667	0	14	35650	5313952
Code 022.8	2	0.333333	0	2	35650	5313952
Code 022.9	1	4.25883	1	35	35650	5313952
Code 022.9	2	0.0833333	0	11	35650	5313952
Code 023.0	1	0.5	0	1	35650	5313952
Code 023.1	1	0.111111	0	8	35650	5313952
Code 023.1	2	0.333333	0	2	35650	5313952
Code 023.2	1	0.5	0	1	35650	5313952
Code 023.2	2	0.333333	0	2	35650	5313952
Code 023.3	1	0.0666667	0	14	35650	5313952
Code 023.8	1	0.0714286	0	13	35650	5313952
Code 023.8	2	0.1	0	9	35650	5313952
Code 023.9	1	2.56998	1	58	35650	5313952
Code 023.9	2	0.02	0	49	35650	5313952
Code 024.	1	2.84826	3	157	35650	5313952
Code 024.	2	0.0714286	0	13	35650	5313952
Code 025.	1	0.0416667	0	23	35650	5313952
Code 025.	2	0.0555556	0	17	35650	5313952
Code 026.0	1	0.5	0	1	35650	5313952
Code 026.0	2	2	1	0	35650	5313952
Code 026.1	1	5.73304	1	26	35650	5313952
Code 026.1	2	0.25	0	3	35650	5313952
Code 026.9	1	9.61671	2	31	35650	5313952
Code 026.9	2	0.25	0	3	35650	5313952
Code 027.0	1	3.97491	2	75	35650	5313952
Code 027.0	2	0.0285714	0	34	35650	5313952
Code 027.1	1	0.0238095	0	41	35650	5313952
Code 027.1	2	0.166667	0	5	35650	5313952
Code 027.2	1	3.50139	7	298	35650	5313952
Code 027.2	2	4.86062	3	92	35650	5313952
Code 027.8	1	7.84521	1	19	35650	5313952
Code 027.8	2	0.166667	0	5	35650	5313952
Code 027.9	1	2.19204	1	68	35650	5313952
Code 027.9	2	0.142857	0	6	35650	5313952
Code 030.0	1	0.125	0	7	35650	5313952
Code 030.0	2	0.0555556	0	17	35650	5313952
Code 030.1	1	0.1	0	9	35650	5313952
Code 030.1	2	0.25	0	3	35650	5313952
Code 030.2	1	0.5	0	1	35650	5313952
Code 030.3	1	0.166667	0	5	35650	5313952
Code 030.3	2	0.166667	0	5	35650	5313952
Code 030.8	1	0.142857	0	6	35650	5313952
Code 030.8	2	0.25	0	3	35650	5313952
Code 030.9	1	0.0222222	0	44	35650	5313952
Code 030.9	2	0.015873	0	62	35650	5313952
Code 031.0	1	3.44272	64	2771	35650	5313952
Code 031.0	2	2.74131	48	2610	35650	5313952
Code 031.1	1	2.68575	2	111	35650	5313952
Code 031.1	2	1.81779	1	82	35650	5313952
Code 031.2	1	2.96987	21	1054	35650	5313952
Code 031.2	2	1.55378	15	1439	35650	5313952
Code 031.8	1	0.00298507	0	334	35650	5313952
Code 031.8	2	1.08802	1	137	35650	5313952
Code 031.9	1	2.56089	34	1979	35650	5313952
Code 031.9	2	1.70129	39	3417	35650	5313952
Code 032.0	1	0.142857	0	6	35650	5313952
Code 032.1	1	0.0344828	0	28	35650	5313952
Code 032.1	2	0.25	0	3	35650	5313952
Code 032.2	1	0.0416667	0	23	35650	5313952
Code 032.2	2	0.25	0	3	35650	5313952
Code 032.3	1	0.111111	0	8	35650	5313952
Code 032.3	2	0.25	0	3	35650	5313952
Code 032.81	1	0.5	0	1	35650	5313952
Code 032.82	1	0.333333	0	2	35650	5313952
Code 032.82	2	0.5	0	1	35650	5313952
Code 032.83	1	0.25	0	3	35650	5313952
Code 032.84	1	0.0714286	0	13	35650	5313952
Code 032.84	2	0.333333	0	2	35650	5313952
Code 032.85	1	2.45702	3	182	35650	5313952
Code 032.85	2	3.9226	1	38	35650	5313952
Code 032.89	1	2.38494	2	125	35650	5313952
Code 032.89	2	0.0384615	0	25	35650	5313952
Code 032.9	1	5.03578	5	148	35650	5313952
Code 032.9	2	8.76817	1	17	35650	5313952
Code 033.0	1	2.30334	7	453	35650	5313952
Code 033.0	2	2.81243	1	53	35650	5313952
Code 033.1	1	0.0227273	0	43	35650	5313952
Code 033.1	2	0.333333	0	2	35650	5313952
Code 033.8	1	2.73503	10	545	35650	5313952
Code 033.8	2	5.73304	1	26	35650	5313952
Code 033.9	1	4.13448	19	685	35650	5313952
Code 033.9	2	3.97491	2	75	35650	5313952
Code 034.0	0	0.5	0	1	35650	5313952
Code 034.0	1	3.27532	510	23210	35650	5313952
Code 034.0	2	3.08309	72	3481	35650	5313952
Code 034.1	1	0.760505	1	196	35650	5313952
Code 034.1	2	0.0285714	0	34	35650	5313952
Code 035.	1	2.85714	41	2139	35650	5313952
Code 035.	2	1.8352	9	731	35650	5313952
Code 036.0	1	5.5207	5	135	35650	5313952
Code 036.0	2	0.0416667	0	23	35650	5313952
Code 036.1	1	0.0526316	0	18	35650	5313952
Code 036.1	2	0.0833333	0	11	35650	5313952
Code 036.2	1	0.0263158	0	37	35650	5313952
Code 036.2	2	0.166667	0	5	35650	5313952
Code 036.3	1	0.111111	0	8	35650	5313952
Code 036.40	1	0.166667	0	5	35650	5313952
Code 036.40	2	0.5	0	1	35650	5313952
Code 036.41	1	0.5	0	1	35650	5313952
Code 036.42	1	0.5	0	1	35650	5313952
Code 036.81	1	24.8432	1	6	35650	5313952
Code 036.81	2	0.25	0	3	35650	5313952
Code 036.82	1	0.333333	0	2	35650	5313952
Code 036.89	1	0.0188679	0	52	35650	5313952
Code 036.89	2	0.5	0	1	35650	5313952
Code 036.9	1	0.025	0	39	35650	5313952
Code 036.9	2	0.125	0	7	35650	5313952
Code 037.	1	1.35782	27	2964	35650	5313952
Code 037.	2	0.0142857	0	69	35650	5313952
Code 038.0	1	3.4493	56	2420	35650	5313952
Code 038.0	2	2.11932	6	422	35650	5313952
Code 038.10	1	3.1054	27	1296	35650	5313952
Code 038.10	2	4.32625	11	379	35650	5313952
Code 038.11	1	3.98108	86	3220	35650	5313952
Code 038.11	2	3.12165	24	1146	35650	5313952
Code 038.12	1	3.96519	49	1842	35650	5313952
Code 038.12	2	1.94425	6	460	35650	5313952
Code 038.19	1	2.68333	20	1111	35650	5313952
Code 038.19	2	3.48269	5	214	35650	5313952
Code 038.2	1	1.56306	11	1049	35650	5313952
Code 038.2	2	3.13808	4	190	35650	5313952
Code 038.3	1	1.19247	3	375	35650	5313952
Code 038.3	2	2.29321	1	65	35650	5313952
Code 038.40	1	2.43234	39	2390	35650	5313952
Code 038.40	2	1.24068	7	841	35650	5313952
Code 038.41	1	8.84248	7	118	35650	5313952
Code 038.41	2	0.0434783	0	22	35650	5313952
Code 038.42	1	1.83972	44	3565	35650	5313952
Code 038.42	2	1.17369	6	762	35650	5313952
Code 038.43	1	2.54687	19	1112	35650	5313952
Code 038.43	2	2.32905	4	256	35650	5313952
Code 038.44	1	2.07026	3	216	35650	5313952
Code 038.44	2	3.17147	1	47	35650	5313952
Code 038.49	1	2.44703	35	2132	35650	5313952
Code 038.49	2	2.37229	6	377	35650	5313952
Code 038.8	1	2.54885	52	3041	35650	5313952
Code 038.8	2	2.59484	9	517	35650	5313952
Code 038.9	1	2.78226	743	39806	35650	5313952
Code 038.9	2	2.40428	383	23745	35650	5313952
Code 039.0	1	1.87103	36	2868	35650	5313952
Code 039.0	2	2.22269	16	1073	35650	5313952
Code 039.1	1	2.18401	4	273	35650	5313952
Code 039.1	2	0.645277	1	231	35650	5313952
Code 039.2	1	2.56998	1	58	35650	5313952
Code 039.2	2	0.0322581	0	30	35650	5313952
Code 039.3	1	4.38409	2	68	35650	5313952
Code 039.3	2	1.79589	1	83	35650	5313952
Code 039.4	1	0.047619	0	20	35650	5313952
Code 039.4	2	5.13996	1	29	35650	5313952
Code 039.8	1	0.914472	2	326	35650	5313952
Code 039.8	2	2.74342	3	163	35650	5313952
Code 039.9	1	1.82521	6	490	35650	5313952
Code 039.9	2	1.30069	5	573	35650	5313952
Code 040.0	1	0.990425	2	301	35650	5313952
Code 040.0	2	1.44717	2	206	35650	5313952
Code 040.1	1	2.0419	1	73	35650	5313952
Code 040.1	2	0.0714286	0	13	35650	5313952
Code 040.2	1	4.25883	5	175	35650	5313952
Code 040.2	2	1.27401	1	117	35650	5313952
Code 040.3	1	37.2647	1	4	35650	5313952
Code 040.41	1	0.5	0	1	35650	5313952
Code 040.42	1	0.111111	0	8	35650	5313952
Code 040.42	2	0.25	0	3	35650	5313952
Code 040.81	1	3.63558	1	41	35650	5313952
Code 040.81	2	15.6904	2	19	35650	5313952
Code 040.82	1	5.80749	3	77	35650	5313952
Code 040.82	2	3.31242	1	45	35650	5313952
Code 040.89	1	2.52956	41	2416	35650	5313952
Code 040.89	2	1.85743	4	321	35650	5313952
Code 041.0	1	0.333333	0	2	35650	5313952
Code 041.00	1	3.89774	99	3786	35650	5313952
Code 041.00	2	2.36602	10	630	35650	5313952
Code 041.01	1	5.27946	77	2174	35650	5313952
Code 041.01	2	5.66495	16	421	35650	5313952
Code 041.02	1	2.67702	47	2617	35650	5313952
Code 041.02	2	1.64479	8	725	35650	5313952
Code 041.03	1	4.08754	15	547	35650	5313952
Code 041.03	2	7.92867	5	94	35650	5313952
Code 041.04	1	2.67483	245	13653	35650	5313952
Code 041.04	2	1.54047	42	4064	35650	5313952
Code 041.05	1	4.41954	22	742	35650	5313952
Code 041.05	2	2.16027	3	207	35650	5313952
Code 041.09	1	3.66142	121	4926	35650	5313952
Code 041.09	2	3.05449	20	976	35650	5313952
Code 041.1	1	0.125	0	7	35650	5313952
Code 041.10	1	3.66846	215	8736	35650	5313952
Code 041.10	2	3.15426	39	1843	35650	5313952
Code 041.11	1	4.3869	872	29629	35650	5313952
Code 041.11	2	5.43627	620	17000	35650	5313952
Code 041.12	0	0.5	0	1	35650	5313952
Code 041.12	1	4.08636	593	21631	35650	5313952
Code 041.12	2	4.29213	313	10870	35650	5313952
Code 041.19	1	3.77732	195	7695	35650	5313952
Code 041.19	2	2.89611	32	1647	35650	5313952
Code 041.2	1	2.93712	16	812	35650	5313952
Code 041.2	2	2.86652	3	156	35650	5313952
Code 041.3	1	2.57419	190	11002	35650	5313952
Code 041.3	2	2.20793	47	3173	35650	5313952
Code 041.4	1	2.59653	285	16361	35650	5313952
Code 041.4	2	2.54322	77	4513	35650	5313952
Code 041.41	1	4.29978	6	208	35650	5313952
Code 041.41	2	0.0175439	0	56	35650	5313952
Code 041.42	1	3.46649	1	43	35650	5313952
Code 041.42	2	0.2	0	4	35650	5313952
Code 041.43	1	4.65809	1	32	35650	5313952
Code 041.43	2	0.2	0	4	35650	5313952
Code 041.49	0	0.5	0	1	35650	5313952
Code 041.49	1	2.40634	197	12203	35650	5313952
Code 041.49	2	2.17172	55	3775	35650	5313952
Code 041.5	1	2.59233	26	1495	35650	5313952
Code 041.5	2	0.00657895	0	151	35650	5313952
Code 041.6	1	1.83113	72	5861	35650	5313952
Code 041.6	2	1.63544	21	1914	35650	5313952
Code 041.7	1	2.01194	149	11039	35650	5313952
Code 041.7	2	2.02865	65	4776	35650	5313952
Code 041.81	1	3.64447	10	409	35650	5313952
Code 041.81	2	1.60278	1	93	35650	5313952
Code 041.82	1	1.26679	3	353	35650	5313952
Code 041.82	2	1.62021	1	92	35650	5313952
Code 041.83	1	5.3958	8	221	35650	5313952
Code 041.83	2	0.0208333	0	47	35650	5313952
Code 041.84	1	2.86131	95	4949	35650	5313952
Code 041.84	2	3.75063	66	2623	35650	5313952
Code 041.85	1	2.47997	190	11420	35650	5313952
Code 041.85	2	1.99049	35	2621	35650	5313952
Code 041.86	1	1.84517	471	38049	35650	5313952
Code 041.86	2	2.01365	412	30498	35650	5313952
Code 041.89	1	3.08525	217	10484	35650	5313952
Code 041.89	2	2.18002	32	2188	35650	5313952
Code 041.9	1	2.96151	259	13036	35650	5313952
Code 041.9	2	3.3433	77	3433	35650	5313952
Code 042.	1	3.62453	72	2961	35650	5313952
Code 042.	2	3.72835	596	23828	35650	5313952
Code 042.0	1	14.9059	1	10	35650	5313952
Code 042.0	2	0.5	0	1	35650	5313952
Code 042.1	1	0.5	0	1	35650	5313952
Code 042.9	1	12.4216	1	12	35650	5313952
Code 042.9	2	0.2	0	4	35650	5313952
Code 043.3	1	0.5	0	1	35650	5313952
Code 043.9	1	2	1	0	35650	5313952
Code 045.00	1	0.0208333	0	47	35650	5313952
Code 045.00	2	0.037037	0	26	35650	5313952
Code 045.01	1	0.125	0	7	35650	5313952
Code 045.01	2	0.333333	0	2	35650	5313952
Code 045.02	1	0.5	0	1	35650	5313952
Code 045.03	1	0.333333	0	2	35650	5313952
Code 045.03	2	0.5	0	1	35650	5313952
Code 045.10	1	0.0178571	0	55	35650	5313952
Code 045.10	2	0.0212766	0	46	35650	5313952
Code 045.11	1	0.0555556	0	17	35650	5313952
Code 045.11	2	0.1	0	9	35650	5313952
Code 045.12	1	0.5	0	1	35650	5313952
Code 045.12	2	0.25	0	3	35650	5313952
Code 045.13	1	0.142857	0	6	35650	5313952
Code 045.13	2	0.333333	0	2	35650	5313952
Code 045.20	1	0.0666667	0	14	35650	5313952
Code 045.20	2	0.111111	0	8	35650	5313952
Code 045.21	1	0.111111	0	8	35650	5313952
Code 045.21	2	0.25	0	3	35650	5313952
Code 045.22	1	0.166667	0	5	35650	5313952
Code 045.23	1	0.25	0	3	35650	5313952
Code 045.90	1	1.02329	3	437	35650	5313952
Code 045.90	2	0.270034	1	552	35650	5313952
Code 045.91	1	0.0833333	0	11	35650	5313952
Code 045.91	2	0.142857	0	6	35650	5313952
Code 045.93	1	0.166667	0	5	35650	5313952
Code 045.93	2	0.333333	0	2	35650	5313952
Code 046.0	1	0.25	0	3	35650	5313952
Code 046.1	1	8.76817	1	17	35650	5313952
Code 046.1	2	0.2	0	4	35650	5313952
Code 046.11	1	0.0204082	0	48	35650	5313952
Code 046.11	2	0.2	0	4	35650	5313952
Code 046.19	1	0.0175439	0	56	35650	5313952
Code 046.19	2	0.025641	0	38	35650	5313952
Code 046.2	1	4.80835	2	62	35650	5313952
Code 046.2	2	0.125	0	7	35650	5313952
Code 046.3	1	4.06524	3	110	35650	5313952
Code 046.3	2	6.72446	6	133	35650	5313952
Code 046.71	1	0.0714286	0	13	35650	5313952
Code 046.71	2	0.25	0	3	35650	5313952
Code 046.72	1	0.0555556	0	17	35650	5313952
Code 046.72	2	0.333333	0	2	35650	5313952
Code 046.79	1	0.0909091	0	10	35650	5313952
Code 046.79	2	0.166667	0	5	35650	5313952
Code 046.8	1	13.5508	1	11	35650	5313952
Code 046.9	1	5.32353	1	28	35650	5313952
Code 046.9	2	0.333333	0	2	35650	5313952
Code 047.0	1	0.125	0	7	35650	5313952
Code 047.1	1	0.0666667	0	14	35650	5313952
Code 047.1	2	0.5	0	1	35650	5313952
Code 047.8	1	3.66538	3	122	35650	5313952
Code 047.8	2	13.5508	2	22	35650	5313952
Code 047.9	1	3.59863	38	1574	35650	5313952
Code 047.9	2	3.1744	23	1080	35650	5313952
Code 048.	1	0.0144928	0	68	35650	5313952
Code 048.	2	18.6324	1	8	35650	5313952
Code 049.0	1	0.0178571	0	55	35650	5313952
Code 049.0	2	0.0666667	0	14	35650	5313952
Code 049.1	1	0.333333	0	2	35650	5313952
Code 049.8	1	13.223	11	124	35650	5313952
Code 049.8	2	9.03388	2	33	35650	5313952
Code 049.9	1	5.08734	10	293	35650	5313952
Code 049.9	2	0.00746269	0	133	35650	5313952
Code 050.0	1	16.5621	1	9	35650	5313952
Code 050.1	1	0.166667	0	5	35650	5313952
Code 050.9	1	0.5	0	1	35650	5313952
Code 051.0	1	0.5	0	1	35650	5313952
Code 051.01	1	0.5	0	1	35650	5313952
Code 051.02	1	0.0833333	0	11	35650	5313952
Code 051.02	2	0.5	0	1	35650	5313952
Code 051.1	1	0.0833333	0	11	35650	5313952
Code 051.2	1	2.66177	2	112	35650	5313952
Code 051.2	2	12.4216	1	12	35650	5313952
Code 051.9	1	0.166667	0	5	35650	5313952
Code 052.0	1	0.0416667	0	23	35650	5313952
Code 052.0	2	0.0666667	0	14	35650	5313952
Code 052.1	1	3.24041	1	46	35650	5313952
Code 052.1	2	74.5295	1	2	35650	5313952
Code 052.2	1	0.125	0	7	35650	5313952
Code 052.7	1	2.87882	9	466	35650	5313952
Code 052.7	2	1.91101	1	78	35650	5313952
Code 052.8	1	4.17922	3	107	35650	5313952
Code 052.8	2	0.0769231	0	12	35650	5313952
Code 052.9	1	1.82149	24	1964	35650	5313952
Code 052.9	2	4.25883	11	385	35650	5313952
Code 053.0	1	1.98745	2	150	35650	5313952
Code 053.0	2	0.03125	0	31	35650	5313952
Code 053.10	1	1.10619	12	1617	35650	5313952
Code 053.10	2	1.16756	3	383	35650	5313952
Code 053.11	1	2.25619	15	991	35650	5313952
Code 053.11	2	2.20284	6	406	35650	5313952
Code 053.12	1	1.17622	11	1394	35650	5313952
Code 053.12	2	0.94942	4	628	35650	5313952
Code 053.13	1	1.02622	4	581	35650	5313952
Code 053.13	2	1.02095	1	146	35650	5313952
Code 053.14	1	6.21079	1	24	35650	5313952
Code 053.14	2	0.0769231	0	12	35650	5313952
Code 053.19	1	1.12639	99	13101	35650	5313952
Code 053.19	2	0.83681	94	16744	35650	5313952
Code 053.20	1	1.07973	19	2623	35650	5313952
Code 053.20	2	1.44624	15	1546	35650	5313952
Code 053.21	1	1.88325	20	1583	35650	5313952
Code 053.21	2	0.824832	7	1265	35650	5313952
Code 053.22	1	0.933563	3	479	35650	5313952
Code 053.22	2	2.19666	7	475	35650	5313952
Code 053.29	1	1.1254	20	2649	35650	5313952
Code 053.29	2	0.932347	16	2558	35650	5313952
Code 053.71	1	0.76637	2	389	35650	5313952
Code 053.71	2	1.23189	1	121	35650	5313952
Code 053.79	1	1.72447	16	1383	35650	5313952
Code 053.79	2	0.482391	1	309	35650	5313952
Code 053.8	1	1.7905	16	1332	35650	5313952
Code 053.8	2	1.40622	2	212	35650	5313952
Code 053.9	1	1.2013	886	109936	35650	5313952
Code 053.9	2	1.50061	626	62182	35650	5313952
Code 054.0	1	2.07346	9	647	35650	5313952
Code 054.0	2	2.29321	2	130	35650	5313952
Code 054.10	1	2.77887	453	24299	35650	5313952
Code 054.10	2	2.85681	645	33654	35650	5313952
Code 054.11	1	4.31162	14	484	35650	5313952
Code 054.11	2	3.96735	7	263	35650	5313952
Code 054.12	1	5.70171	7	183	35650	5313952
Code 054.12	2	6.21079	2	48	35650	5313952
Code 054.13	1	4.80835	30	930	35650	5313952
Code 054.13	2	6.17861	8	193	35650	5313952
Code 054.19	1	3.21532	117	5424	35650	5313952
Code 054.19	2	3.13024	63	3000	35650	5313952
Code 054.2	1	3.01932	57	2814	35650	5313952
Code 054.2	2	2.4322	14	858	35650	5313952
Code 054.3	1	2.08961	3	214	35650	5313952
Code 054.3	2	2.83922	2	105	35650	5313952
Code 054.40	1	1.39743	9	960	35650	5313952
Code 054.40	2	0.793923	4	751	35650	5313952
Code 054.41	1	3.88427	8	307	35650	5313952
Code 054.41	2	2.11431	2	141	35650	5313952
Code 054.42	1	1.72947	16	1379	35650	5313952
Code 054.42	2	1.91888	25	1942	35650	5313952
Code 054.43	1	2.22739	38	2543	35650	5313952
Code 054.43	2	1.23335	35	4230	35650	5313952
Code 054.44	1	0.42833	1	348	35650	5313952
Code 054.44	2	1.12923	2	264	35650	5313952
Code 054.49	1	1.75106	8	681	35650	5313952
Code 054.49	2	1.22179	3	366	35650	5313952
Code 054.5	1	0.0434783	0	22	35650	5313952
Code 054.5	2	0.111111	0	8	35650	5313952
Code 054.6	1	3.41356	12	524	35650	5313952
Code 054.6	2	4.7863	7	218	35650	5313952
Code 054.71	1	4.2034	13	461	35650	5313952
Code 054.71	2	1.73324	1	86	35650	5313952
Code 054.72	1	0.01	0	99	35650	5313952
Code 054.72	2	4.25883	2	70	35650	5313952
Code 054.73	1	0.943411	1	158	35650	5313952
Code 054.73	2	5.96236	1	25	35650	5313952
Code 054.74	1	0.333333	0	2	35650	5313952
Code 054.74	2	0.25	0	3	35650	5313952
Code 054.79	1	4.62916	25	805	35650	5313952
Code 054.79	2	2.29321	3	195	35650	5313952
Code 054.8	1	2.42701	12	737	35650	5313952
Code 054.8	2	3.15469	4	189	35650	5313952
Code 054.9	1	2.4791	753	45275	35650	5313952
Code 054.9	2	2.51341	550	32618	35650	5313952
Code 055.0	1	0.5	0	1	35650	5313952
Code 055.0	2	0.5	0	1	35650	5313952
Code 055.1	1	0.5	0	1	35650	5313952
Code 055.2	1	0.2	0	4	35650	5313952
Code 055.79	1	0.333333	0	2	35650	5313952
Code 055.8	1	0.166667	0	5	35650	5313952
Code 055.9	1	3.46649	2	86	35650	5313952
Code 055.9	2	0.1	0	9	35650	5313952
Code 056.00	1	0.2	0	4	35650	5313952
Code 056.01	1	0.166667	0	5	35650	5313952
Code 056.09	1	0.5	0	1	35650	5313952
Code 056.71	1	0.5	0	1	35650	5313952
Code 056.79	1	0.5	0	1	35650	5313952
Code 056.8	2	0.5	0	1	35650	5313952
Code 056.9	1	0.0181818	0	54	35650	5313952
Code 056.9	2	0.5	0	1	35650	5313952
Code 057.0	1	4.61007	6	194	35650	5313952
Code 057.0	2	0.0526316	0	18	35650	5313952
Code 057.8	1	0.00746269	0	133	35650	5313952
Code 057.8	2	0.0588235	0	16	35650	5313952
Code 057.9	1	2.68761	39	2163	35650	5313952
Code 057.9	2	1.17833	2	253	35650	5313952
Code 058.10	1	0.0909091	0	10	35650	5313952
Code 058.10	2	0.25	0	3	35650	5313952
Code 058.11	1	0.333333	0	2	35650	5313952
Code 058.11	2	0.5	0	1	35650	5313952
Code 058.21	1	7.09805	1	21	35650	5313952
Code 058.21	2	0.0714286	0	13	35650	5313952
Code 058.29	1	3.20557	2	93	35650	5313952
Code 058.29	2	1.93583	1	77	35650	5313952
Code 058.81	1	0.2	0	4	35650	5313952
Code 058.82	1	0.5	0	1	35650	5313952
Code 058.82	2	0.5	0	1	35650	5313952
Code 058.89	1	2.3795	84	5262	35650	5313952
Code 058.89	2	1.73212	18	1549	35650	5313952
Code 059.00	1	0.5	0	1	35650	5313952
Code 059.10	1	0.25	0	3	35650	5313952
Code 059.11	1	0.333333	0	2	35650	5313952
Code 059.12	1	0.5	0	1	35650	5313952
Code 059.19	1	149.059	1	1	35650	5313952
Code 059.8	1	49.6863	1	3	35650	5313952
Code 059.9	1	0.111111	0	8	35650	5313952
Code 059.9	2	0.333333	0	2	35650	5313952
Code 060.0	1	24.8432	2	12	35650	5313952
Code 060.0	2	0.5	0	1	35650	5313952
Code 060.1	1	0.5	0	1	35650	5313952
Code 060.9	1	0.0454545	0	21	35650	5313952
Code 061.	1	0.671437	2	444	35650	5313952
Code 061.	2	1.70353	4	350	35650	5313952
Code 062.0	1	0.03125	0	31	35650	5313952
Code 062.0	2	0.111111	0	8	35650	5313952
Code 062.1	1	0.0909091	0	10	35650	5313952
Code 062.1	2	0.25	0	3	35650	5313952
Code 062.2	1	0.0909091	0	10	35650	5313952
Code 062.2	2	0.25	0	3	35650	5313952
Code 062.3	1	0.0222222	0	44	35650	5313952
Code 062.3	2	0.047619	0	20	35650	5313952
Code 062.4	1	0.125	0	7	35650	5313952
Code 062.5	1	0.1	0	9	35650	5313952
Code 062.5	2	0.25	0	3	35650	5313952
Code 062.8	1	0.142857	0	6	35650	5313952
Code 062.9	1	0.05	0	19	35650	5313952
Code 062.9	2	0.0833333	0	11	35650	5313952
Code 063.0	1	0.0454545	0	21	35650	5313952
Code 063.0	2	0.5	0	1	35650	5313952
Code 063.1	1	0.5	0	1	35650	5313952
Code 063.1	2	0.5	0	1	35650	5313952
Code 063.2	1	0.333333	0	2	35650	5313952
Code 063.8	1	0.0188679	0	52	35650	5313952
Code 063.8	2	0.142857	0	6	35650	5313952
Code 063.9	1	3.9226	1	38	35650	5313952
Code 063.9	2	0.25	0	3	35650	5313952
Code 064.	1	0.03125	0	31	35650	5313952
Code 064.	2	0.125	0	7	35650	5313952
Code 065.0	1	2.18668	6	409	35650	5313952
Code 065.0	2	0.030303	0	32	35650	5313952
Code 065.1	1	0.333333	0	2	35650	5313952
Code 065.2	1	0.333333	0	2	35650	5313952
Code 065.3	1	0.05	0	19	35650	5313952
Code 065.3	2	0.333333	0	2	35650	5313952
Code 065.4	1	2.89435	2	103	35650	5313952
Code 065.4	2	0.037037	0	26	35650	5313952
Code 065.8	1	0.25	0	3	35650	5313952
Code 065.9	1	0.0769231	0	12	35650	5313952
Code 065.9	2	0.5	0	1	35650	5313952
Code 066.0	1	0.0769231	0	12	35650	5313952
Code 066.0	2	0.5	0	1	35650	5313952
Code 066.1	1	1.33271	13	1454	35650	5313952
Code 066.1	2	2.05599	4	290	35650	5313952
Code 066.2	1	0.5	0	1	35650	5313952
Code 066.3	1	2.52642	6	354	35650	5313952
Code 066.3	2	0.0105263	0	94	35650	5313952
Code 066.4	1	4.58643	2	65	35650	5313952
Code 066.4	2	0.0357143	0	27	35650	5313952
Code 066.40	1	1.44018	2	207	35650	5313952
Code 066.40	2	1.17369	1	127	35650	5313952
Code 066.41	1	8.6411	4	69	35650	5313952
Code 066.41	2	2.52642	1	59	35650	5313952
Code 066.42	1	0.030303	0	32	35650	5313952
Code 066.42	2	0.0243902	0	40	35650	5313952
Code 066.49	1	0.0357143	0	27	35650	5313952
Code 066.49	2	0.0555556	0	17	35650	5313952
Code 066.8	1	0.142857	0	6	35650	5313952
Code 066.8	2	0.5	0	1	35650	5313952
Code 066.9	1	0.027027	0	36	35650	5313952
Code 066.9	2	0.2	0	4	35650	5313952
Code 070.0	1	6.75621	32	706	35650	5313952
Code 070.0	2	1.18301	1	126	35650	5313952
Code 070.1	1	5.44628	206	5638	35650	5313952
Code 070.1	2	5.24455	83	2359	35650	5313952
Code 070.2	1	0.333333	0	2	35650	5313952
Code 070.20	1	9.66394	33	509	35650	5313952
Code 070.20	2	8.28105	5	90	35650	5313952
Code 070.21	1	9.61671	6	93	35650	5313952
Code 070.21	2	0.0526316	0	18	35650	5313952
Code 070.22	1	8.42893	19	336	35650	5313952
Code 070.22	2	3.57742	3	125	35650	5313952
Code 070.23	1	12.1957	9	110	35650	5313952
Code 070.23	2	10.8407	4	55	35650	5313952
Code 070.3	1	0.142857	0	6	35650	5313952
Code 070.3	2	0.5	0	1	35650	5313952
Code 070.30	1	5.70539	508	13272	35650	5313952
Code 070.30	2	6.53118	671	15314	35650	5313952
Code 070.31	1	11.1756	74	987	35650	5313952
Code 070.31	2	9.89845	17	256	35650	5313952
Code 070.32	1	7.24763	353	7260	35650	5313952
Code 070.32	2	7.81147	390	7442	35650	5313952
Code 070.33	1	4.36981	9	307	35650	5313952
Code 070.33	2	5.40628	7	193	35650	5313952
Code 070.4	1	0.333333	0	2	35650	5313952
Code 070.41	1	6.31686	67	1581	35650	5313952
Code 070.41	2	5.61106	23	611	35650	5313952
Code 070.42	1	9.93726	9	135	35650	5313952
Code 070.42	2	8.76817	2	34	35650	5313952
Code 070.43	1	0.0344828	0	28	35650	5313952
Code 070.43	2	149.059	1	1	35650	5313952
Code 070.44	1	5.12734	98	2849	35650	5313952
Code 070.44	2	6.69928	68	1513	35650	5313952
Code 070.49	1	3.9226	2	76	35650	5313952
Code 070.49	2	74.5295	1	2	35650	5313952
Code 070.5	1	0.1	0	9	35650	5313952
Code 070.51	1	3.31974	585	26267	35650	5313952
Code 070.51	2	5.58722	4987	133046	35650	5313952
Code 070.52	1	9.67049	29	447	35650	5313952
Code 070.52	2	21.2941	10	70	35650	5313952
Code 070.53	1	8.70417	16	274	35650	5313952
Code 070.53	2	5.73304	2	52	35650	5313952
Code 070.54	1	4.02999	876	32401	35650	5313952
Code 070.54	2	5.68881	5011	131299	35650	5313952
Code 070.59	1	7.05083	64	1353	35650	5313952
Code 070.59	2	10.7188	32	445	35650	5313952
Code 070.6	1	0.0153846	0	64	35650	5313952
Code 070.6	2	0.142857	0	6	35650	5313952
Code 070.70	1	4.78577	1244	38746	35650	5313952
Code 070.70	2	9.3152	3563	57014	35650	5313952
Code 070.71	1	7.87838	50	946	35650	5313952
Code 070.71	2	8.28105	14	252	35650	5313952
Code 070.9	1	5.23333	230	6551	35650	5313952
Code 070.9	2	4.10095	118	4289	35650	5313952
Code 071.	1	1.27948	2	233	35650	5313952
Code 071.	2	0.0196078	0	50	35650	5313952
Code 072.0	1	5.58971	3	80	35650	5313952
Code 072.0	2	8.05724	2	37	35650	5313952
Code 072.1	1	0.2	0	4	35650	5313952
Code 072.2	1	0.166667	0	5	35650	5313952
Code 072.2	2	0.5	0	1	35650	5313952
Code 072.3	1	9.31619	1	16	35650	5313952
Code 072.3	2	0.166667	0	5	35650	5313952
Code 072.71	1	0.166667	0	5	35650	5313952
Code 072.72	1	0.2	0	4	35650	5313952
Code 072.79	1	0.0909091	0	10	35650	5313952
Code 072.79	2	0.2	0	4	35650	5313952
Code 072.8	1	0.0833333	0	11	35650	5313952
Code 072.8	2	0.333333	0	2	35650	5313952
Code 072.9	1	0.510476	1	292	35650	5313952
Code 072.9	2	7.64405	2	39	35650	5313952
Code 073.0	1	14.9059	1	10	35650	5313952
Code 073.0	2	0.25	0	3	35650	5313952
Code 073.7	1	0.25	0	3	35650	5313952
Code 073.8	1	0.2	0	4	35650	5313952
Code 073.9	1	4.73203	2	63	35650	5313952
Code 073.9	2	0.0526316	0	18	35650	5313952
Code 074.0	1	2.07603	5	359	35650	5313952
Code 074.0	2	0.0238095	0	41	35650	5313952
Code 074.1	1	6.29827	3	71	35650	5313952
Code 074.1	2	0.0833333	0	11	35650	5313952
Code 074.20	1	16.5621	1	9	35650	5313952
Code 074.20	2	0.166667	0	5	35650	5313952
Code 074.21	1	0.142857	0	6	35650	5313952
Code 074.21	2	0.25	0	3	35650	5313952
Code 074.22	1	0.5	0	1	35650	5313952
Code 074.23	1	0.0625	0	15	35650	5313952
Code 074.23	2	0.125	0	7	35650	5313952
Code 074.3	1	2.03571	9	659	35650	5313952
Code 074.3	2	1.94848	2	153	35650	5313952
Code 074.8	1	2.48432	4	240	35650	5313952
Code 074.8	2	4.38409	5	170	35650	5313952
Code 075.	1	1.41644	17	1789	35650	5313952
Code 075.	2	2.85964	16	834	35650	5313952
Code 076.0	1	0.25	0	3	35650	5313952
Code 076.1	1	0.1	0	9	35650	5313952
Code 076.1	2	0.333333	0	2	35650	5313952
Code 076.9	1	0.0166667	0	59	35650	5313952
Code 076.9	2	0.0588235	0	16	35650	5313952
Code 077.0	1	4.91403	3	91	35650	5313952
Code 077.0	2	9.93726	1	15	35650	5313952
Code 077.1	1	1.76401	6	507	35650	5313952
Code 077.1	2	1.47583	3	303	35650	5313952
Code 077.2	1	2.81243	1	53	35650	5313952
Code 077.2	2	0.142857	0	6	35650	5313952
Code 077.3	1	2.76035	6	324	35650	5313952
Code 077.3	2	0.0192308	0	51	35650	5313952
Code 077.4	1	4.63396	6	193	35650	5313952
Code 077.4	2	5.73304	1	26	35650	5313952
Code 077.8	1	2.24995	108	7155	35650	5313952
Code 077.8	2	3.65387	39	1591	35650	5313952
Code 077.98	1	5.42033	2	55	35650	5313952
Code 077.98	2	0.0909091	0	10	35650	5313952
Code 077.99	1	2.76136	101	5452	35650	5313952
Code 077.99	2	2.04564	15	1093	35650	5313952
Code 078.0	1	2.61967	50	2845	35650	5313952
Code 078.0	2	1.96994	24	1816	35650	5313952
Code 078.1	1	0.5	0	1	35650	5313952
Code 078.10	0	0.5	0	1	35650	5313952
Code 078.10	1	1.70236	1228	107524	35650	5313952
Code 078.10	2	2.04275	958	69905	35650	5313952
Code 078.11	1	2.90234	388	19927	35650	5313952
Code 078.11	2	3.36645	468	20722	35650	5313952
Code 078.12	1	1.90821	227	17732	35650	5313952
Code 078.12	2	2.01161	141	10448	35650	5313952
Code 078.19	1	2.05753	559	40497	35650	5313952
Code 078.19	2	2.65518	288	16168	35650	5313952
Code 078.2	1	2.96799	36	1808	35650	5313952
Code 078.2	2	1.31911	2	226	35650	5313952
Code 078.3	1	4.00696	45	1674	35650	5313952
Code 078.3	2	2.56262	6	349	35650	5313952
Code 078.4	1	2.12941	1	70	35650	5313952
Code 078.4	2	0.166667	0	5	35650	5313952
Code 078.5	1	2.18562	10	682	35650	5313952
Code 078.5	2	0.515775	2	578	35650	5313952
Code 078.6	1	4.65809	1	32	35650	5313952
Code 078.6	2	0.2	0	4	35650	5313952
Code 078.7	1	0.142857	0	6	35650	5313952
Code 078.81	1	2.56556	10	581	35650	5313952
Code 078.81	2	0.00763359	0	130	35650	5313952
Code 078.82	1	0.025	0	39	35650	5313952
Code 078.82	2	0.166667	0	5	35650	5313952
Code 078.88	1	4.21865	9	318	35650	5313952
Code 078.88	2	7.09805	2	42	35650	5313952
Code 078.89	1	3.39338	163	7160	35650	5313952
Code 078.89	2	4.81575	21	650	35650	5313952
Code 079.0	1	4.02862	7	259	35650	5313952
Code 079.0	2	0.0666667	0	14	35650	5313952
Code 079.1	1	6.08404	2	49	35650	5313952
Code 079.1	2	0.111111	0	8	35650	5313952
Code 079.2	1	2.61507	4	228	35650	5313952
Code 079.2	2	0.0333333	0	29	35650	5313952
Code 079.3	1	3.62199	13	535	35650	5313952
Code 079.3	2	7.21253	3	62	35650	5313952
Code 079.4	1	2.56661	118	6853	35650	5313952
Code 079.4	2	3.39874	70	3070	35650	5313952
Code 079.50	1	4.06524	3	110	35650	5313952
Code 079.50	2	8.7169	10	171	35650	5313952
Code 079.51	1	2.19204	2	136	35650	5313952
Code 079.51	2	1.04971	1	142	35650	5313952
Code 079.52	1	0.0181818	0	54	35650	5313952
Code 079.52	2	0.03125	0	31	35650	5313952
Code 079.53	1	9.17958	21	341	35650	5313952
Code 079.53	2	10.1631	6	88	35650	5313952
Code 079.59	1	0.030303	0	32	35650	5313952
Code 079.59	2	0.5	0	1	35650	5313952
Code 079.6	1	2.63045	6	340	35650	5313952
Code 079.6	2	1.75363	1	85	35650	5313952
Code 079.81	1	0.047619	0	20	35650	5313952
Code 079.81	2	0.142857	0	6	35650	5313952
Code 079.82	1	4.80835	1	31	35650	5313952
Code 079.82	2	0.25	0	3	35650	5313952
Code 079.83	1	0.0119048	0	83	35650	5313952
Code 079.83	2	0.0333333	0	29	35650	5313952
Code 079.88	1	3.46879	35	1504	35650	5313952
Code 079.88	2	4.47177	9	300	35650	5313952
Code 079.89	1	3.3235	80	3588	35650	5313952
Code 079.89	2	3.36585	7	310	35650	5313952
Code 079.9	1	0.166667	0	5	35650	5313952
Code 079.98	1	3.57643	87	3626	35650	5313952
Code 079.98	2	2.22476	11	737	35650	5313952
Code 079.99	1	3.53864	1753	73842	35650	5313952
Code 079.99	2	4.00819	350	13016	35650	5313952
Code 080.	1	0.333333	0	2	35650	5313952
Code 081.0	1	0.037037	0	26	35650	5313952
Code 081.0	2	0.1	0	9	35650	5313952
Code 081.1	1	0.25	0	3	35650	5313952
Code 081.2	1	4.14053	1	36	35650	5313952
Code 081.2	2	0.333333	0	2	35650	5313952
Code 081.9	1	0.0434783	0	22	35650	5313952
Code 081.9	2	0.142857	0	6	35650	5313952
Code 082.0	1	1.68905	4	353	35650	5313952
Code 082.0	2	2.20828	2	135	35650	5313952
Code 082.1	1	0.125	0	7	35650	5313952
Code 082.1	2	0.333333	0	2	35650	5313952
Code 082.2	1	19.8745	2	15	35650	5313952
Code 082.2	2	0.5	0	1	35650	5313952
Code 082.3	1	16.5621	1	9	35650	5313952
Code 082.3	2	0.5	0	1	35650	5313952
Code 082.40	1	0.333465	1	447	35650	5313952
Code 082.40	2	1.87889	3	238	35650	5313952
Code 082.41	1	0.0178571	0	55	35650	5313952
Code 082.41	2	0.05	0	19	35650	5313952
Code 082.49	1	0.008	0	124	35650	5313952
Code 082.49	2	0.0222222	0	44	35650	5313952
Code 082.8	1	0.418705	1	356	35650	5313952
Code 082.8	2	0.0294118	0	33	35650	5313952
Code 082.9	1	1.87732	5	397	35650	5313952
Code 082.9	2	0.0181818	0	54	35650	5313952
Code 083.0	1	2.58334	10	577	35650	5313952
Code 083.0	2	2.32905	4	256	35650	5313952
Code 083.1	1	21.2941	1	7	35650	5313952
Code 083.2	1	0.0714286	0	13	35650	5313952
Code 083.2	2	0.333333	0	2	35650	5313952
Code 083.8	1	0.0196078	0	50	35650	5313952
Code 083.8	2	0.142857	0	6	35650	5313952
Code 083.9	1	1.56904	2	190	35650	5313952
Code 083.9	2	0.0212766	0	46	35650	5313952
Code 084.0	1	1.36751	1	109	35650	5313952
Code 084.0	2	2.98118	1	50	35650	5313952
Code 084.1	1	3.3877	1	44	35650	5313952
Code 084.1	2	0.047619	0	20	35650	5313952
Code 084.2	1	0.0416667	0	23	35650	5313952
Code 084.2	2	0.1	0	9	35650	5313952
Code 084.3	1	0.0833333	0	11	35650	5313952
Code 084.3	2	0.5	0	1	35650	5313952
Code 084.4	1	0.003663	0	272	35650	5313952
Code 084.4	2	2.29321	1	65	35650	5313952
Code 084.5	1	0.0666667	0	14	35650	5313952
Code 084.5	2	0.5	0	1	35650	5313952
Code 084.6	1	0.813419	8	1466	35650	5313952
Code 084.6	2	0.240031	1	621	35650	5313952
Code 084.7	1	0.166667	0	5	35650	5313952
Code 084.8	1	0.5	0	1	35650	5313952
Code 084.8	2	0.25	0	3	35650	5313952
Code 084.9	1	0.0333333	0	29	35650	5313952
Code 084.9	2	0.0625	0	15	35650	5313952
Code 085.0	1	0.0625	0	15	35650	5313952
Code 085.0	2	0.166667	0	5	35650	5313952
Code 085.1	1	5.67844	8	210	35650	5313952
Code 085.1	2	4.14053	1	36	35650	5313952
Code 085.2	1	0.0416667	0	23	35650	5313952
Code 085.2	2	24.8432	1	6	35650	5313952
Code 085.3	1	74.5295	1	2	35650	5313952
Code 085.3	2	0.5	0	1	35650	5313952
Code 085.4	1	7.09805	1	21	35650	5313952
Code 085.4	2	0.25	0	3	35650	5313952
Code 085.5	1	0.125	0	7	35650	5313952
Code 085.5	2	0.333333	0	2	35650	5313952
Code 085.9	1	1.47583	2	202	35650	5313952
Code 085.9	2	2.43362	4	245	35650	5313952
Code 086.0	1	0.05	0	19	35650	5313952
Code 086.0	2	0.25	0	3	35650	5313952
Code 086.1	1	0.5	0	1	35650	5313952
Code 086.1	2	0.5	0	1	35650	5313952
Code 086.2	1	0.047619	0	20	35650	5313952
Code 086.2	2	0.0454545	0	21	35650	5313952
Code 086.3	1	0.0909091	0	10	35650	5313952
Code 086.3	2	0.5	0	1	35650	5313952
Code 086.4	1	0.333333	0	2	35650	5313952
Code 086.5	1	4.02862	1	37	35650	5313952
Code 086.5	2	0.333333	0	2	35650	5313952
Code 086.9	1	0.142857	0	6	35650	5313952
Code 086.9	2	0.5	0	1	35650	5313952
Code 087.0	1	0.333333	0	2	35650	5313952
Code 087.1	1	2.81243	2	106	35650	5313952
Code 087.1	2	0.0454545	0	21	35650	5313952
Code 087.9	1	0.937478	1	159	35650	5313952
Code 087.9	2	0.015625	0	63	35650	5313952
Code 088.0	1	2.94195	3	152	35650	5313952
Code 088.0	2	0.0169492	0	58	35650	5313952
Code 088.81	1	1.27324	71	8312	35650	5313952
Code 088.81	2	1.46547	56	5696	35650	5313952
Code 088.82	1	0.00793651	0	125	35650	5313952
Code 088.82	2	0.0060241	0	165	35650	5313952
Code 088.89	1	4.02862	1	37	35650	5313952
Code 088.89	2	0.111111	0	8	35650	5313952
Code 088.9	1	3.56114	7	293	35650	5313952
Code 088.9	2	5.32353	1	28	35650	5313952
Code 090.0	1	3.82202	2	78	35650	5313952
Code 090.0	2	0.0416667	0	23	35650	5313952
Code 090.1	1	0.0454545	0	21	35650	5313952
Code 090.1	2	0.25	0	3	35650	5313952
Code 090.2	1	0.037037	0	26	35650	5313952
Code 090.2	2	0.142857	0	6	35650	5313952
Code 090.3	1	11.4661	1	13	35650	5313952
Code 090.3	2	0.1	0	9	35650	5313952
Code 090.40	1	0.2	0	4	35650	5313952
Code 090.41	1	0.333333	0	2	35650	5313952
Code 090.49	1	7.45295	1	20	35650	5313952
Code 090.49	2	37.2647	1	4	35650	5313952
Code 090.5	1	0.0769231	0	12	35650	5313952
Code 090.6	1	4.36803	8	273	35650	5313952
Code 090.6	2	4.57637	7	228	35650	5313952
Code 090.7	1	13.5508	1	11	35650	5313952
Code 090.7	2	0.5	0	1	35650	5313952
Code 090.9	1	0.0172414	0	57	35650	5313952
Code 090.9	2	0.05	0	19	35650	5313952
Code 091.0	1	4.79925	17	528	35650	5313952
Code 091.0	2	7.29659	7	143	35650	5313952
Code 091.1	1	0.111111	0	8	35650	5313952
Code 091.1	2	0.333333	0	2	35650	5313952
Code 091.2	1	4.14053	13	468	35650	5313952
Code 091.2	2	4.84307	9	277	35650	5313952
Code 091.3	1	4.82867	23	710	35650	5313952
Code 091.3	2	3.17147	9	423	35650	5313952
Code 091.4	1	3.82202	4	156	35650	5313952
Code 091.4	2	0.0588235	0	16	35650	5313952
Code 091.50	1	4.68248	6	191	35650	5313952
Code 091.50	2	1.29616	1	115	35650	5313952
Code 091.51	1	0.0625	0	15	35650	5313952
Code 091.51	2	0.0588235	0	16	35650	5313952
Code 091.52	1	0.1	0	9	35650	5313952
Code 091.52	2	0.2	0	4	35650	5313952
Code 091.61	1	0.5	0	1	35650	5313952
Code 091.61	2	0.5	0	1	35650	5313952
Code 091.62	1	0.1	0	9	35650	5313952
Code 091.62	2	0.2	0	4	35650	5313952
Code 091.69	1	0.25	0	3	35650	5313952
Code 091.7	1	0.0294118	0	33	35650	5313952
Code 091.7	2	0.125	0	7	35650	5313952
Code 091.81	1	0.333333	0	2	35650	5313952
Code 091.81	2	74.5295	1	2	35650	5313952
Code 091.82	1	0.961671	2	310	35650	5313952
Code 091.82	2	1.69385	1	88	35650	5313952
Code 091.89	1	28.6652	5	26	35650	5313952
Code 091.89	2	0.1	0	9	35650	5313952
Code 091.9	1	6.11176	18	439	35650	5313952
Code 091.9	2	4.57236	15	489	35650	5313952
Code 092.0	1	11.9247	2	25	35650	5313952
Code 092.0	2	0.2	0	4	35650	5313952
Code 092.9	1	4.55639	7	229	35650	5313952
Code 092.9	2	3.04202	3	147	35650	5313952
Code 093.0	1	0.0277778	0	35	35650	5313952
Code 093.0	2	0.25	0	3	35650	5313952
Code 093.1	1	0.142857	0	6	35650	5313952
Code 093.1	2	49.6863	1	3	35650	5313952
Code 093.20	1	0.166667	0	5	35650	5313952
Code 093.20	2	0.5	0	1	35650	5313952
Code 093.21	1	0.0666667	0	14	35650	5313952
Code 093.21	2	0.125	0	7	35650	5313952
Code 093.22	1	0.0434783	0	22	35650	5313952
Code 093.22	2	0.5	0	1	35650	5313952
Code 093.23	1	0.125	0	7	35650	5313952
Code 093.23	2	0.333333	0	2	35650	5313952
Code 093.24	1	0.25	0	3	35650	5313952
Code 093.89	1	0.0555556	0	17	35650	5313952
Code 093.89	2	0.333333	0	2	35650	5313952
Code 093.9	1	6.21079	1	24	35650	5313952
Code 093.9	2	0.142857	0	6	35650	5313952
Code 094.0	1	1.09423	9	1226	35650	5313952
Code 094.0	2	0.611315	6	1463	35650	5313952
Code 094.1	1	1.78871	21	1750	35650	5313952
Code 094.1	2	3.80576	18	705	35650	5313952
Code 094.2	1	0.0526316	0	18	35650	5313952
Code 094.2	2	16.5621	1	9	35650	5313952
Code 094.3	1	2.16027	1	69	35650	5313952
Code 094.3	2	6.48082	1	23	35650	5313952
Code 094.81	1	0.111111	0	8	35650	5313952
Code 094.81	2	0.333333	0	2	35650	5313952
Code 094.82	1	7.33077	3	61	35650	5313952
Code 094.82	2	0.0909091	0	10	35650	5313952
Code 094.83	1	0.1	0	9	35650	5313952
Code 094.83	2	0.125	0	7	35650	5313952
Code 094.84	1	0.0434783	0	22	35650	5313952
Code 094.84	2	0.0909091	0	10	35650	5313952
Code 094.85	1	0.111111	0	8	35650	5313952
Code 094.85	2	0.5	0	1	35650	5313952
Code 094.86	1	0.333333	0	2	35650	5313952
Code 094.87	1	0.1	0	9	35650	5313952
Code 094.87	2	0.125	0	7	35650	5313952
Code 094.89	1	4.90326	5	152	35650	5313952
Code 094.89	2	2.09942	1	71	35650	5313952
Code 094.9	1	3.76683	14	554	35650	5313952
Code 094.9	2	4.2833	25	870	35650	5313952
Code 095.0	1	10.6471	1	14	35650	5313952
Code 095.1	1	0.333333	0	2	35650	5313952
Code 095.1	2	0.5	0	1	35650	5313952
Code 095.2	1	0.5	0	1	35650	5313952
Code 095.3	1	37.2647	1	4	35650	5313952
Code 095.3	2	0.5	0	1	35650	5313952
Code 095.5	1	0.25	0	3	35650	5313952
Code 095.6	1	0.2	0	4	35650	5313952
Code 095.6	2	0.5	0	1	35650	5313952
Code 095.7	1	0.0769231	0	12	35650	5313952
Code 095.7	2	149.059	1	1	35650	5313952
Code 095.8	1	5.38767	3	83	35650	5313952
Code 095.8	2	0.0588235	0	16	35650	5313952
Code 095.9	1	0.0625	0	15	35650	5313952
Code 095.9	2	24.8432	1	6	35650	5313952
Code 096.	1	5.53351	16	431	35650	5313952
Code 096.	2	3.47547	9	386	35650	5313952
Code 097.0	1	3.73365	13	519	35650	5313952
Code 097.0	2	6.84205	14	305	35650	5313952
Code 097.1	1	5.75005	78	2022	35650	5313952
Code 097.1	2	5.08396	72	2111	35650	5313952
Code 097.9	1	4.43377	105	3530	35650	5313952
Code 097.9	2	5.17335	171	4927	35650	5313952
Code 098.0	1	4.97723	135	4043	35650	5313952
Code 098.0	2	4.14436	30	1079	35650	5313952
Code 098.10	1	8.28105	1	18	35650	5313952
Code 098.10	2	0.25	0	3	35650	5313952
Code 098.11	1	4.02862	1	37	35650	5313952
Code 098.11	2	0.2	0	4	35650	5313952
Code 098.12	1	5.13996	1	29	35650	5313952
Code 098.12	2	0.333333	0	2	35650	5313952
Code 098.13	1	0.0204082	0	48	35650	5313952
Code 098.13	2	0.142857	0	6	35650	5313952
Code 098.14	1	0.142857	0	6	35650	5313952
Code 098.15	1	9.72124	3	46	35650	5313952
Code 098.15	2	0.111111	0	8	35650	5313952
Code 098.16	1	0.0833333	0	11	35650	5313952
Code 098.17	1	49.6863	1	3	35650	5313952
Code 098.19	1	2.83676	11	578	35650	5313952
Code 098.19	2	2.44359	2	122	35650	5313952
Code 098.2	1	6.90088	5	108	35650	5313952
Code 098.2	2	9.93726	1	15	35650	5313952
Code 098.30	1	0.166667	0	5	35650	5313952
Code 098.31	1	0.333333	0	2	35650	5313952
Code 098.31	2	0.5	0	1	35650	5313952
Code 098.32	1	0.047619	0	20	35650	5313952
Code 098.32	2	0.166667	0	5	35650	5313952
Code 098.33	1	3.31242	11	495	35650	5313952
Code 098.33	2	0.648082	1	230	35650	5313952
Code 098.34	1	49.6863	1	3	35650	5313952
Code 098.35	1	0.0294118	0	33	35650	5313952
Code 098.35	2	0.1	0	9	35650	5313952
Code 098.36	1	0.125	0	7	35650	5313952
Code 098.37	1	0.5	0	1	35650	5313952
Code 098.37	2	0.5	0	1	35650	5313952
Code 098.39	1	0.166667	0	5	35650	5313952
Code 098.39	2	0.5	0	1	35650	5313952
Code 098.40	1	0.0333333	0	29	35650	5313952
Code 098.40	2	0.0909091	0	10	35650	5313952
Code 098.41	1	0.5	0	1	35650	5313952
Code 098.42	1	0.5	0	1	35650	5313952
Code 098.49	1	0.0625	0	15	35650	5313952
Code 098.49	2	0.5	0	1	35650	5313952
Code 098.50	1	4.38409	2	68	35650	5313952
Code 098.50	2	6.21079	1	24	35650	5313952
Code 098.51	1	0.1	0	9	35650	5313952
Code 098.51	2	0.5	0	1	35650	5313952
Code 098.52	1	8.28105	1	18	35650	5313952
Code 098.53	1	0.166667	0	5	35650	5313952
Code 098.59	1	0.0294118	0	33	35650	5313952
Code 098.59	2	0.142857	0	6	35650	5313952
Code 098.6	1	8.19005	5	91	35650	5313952
Code 098.6	2	0.0555556	0	17	35650	5313952
Code 098.7	1	0.0357143	0	27	35650	5313952
Code 098.7	2	0.1	0	9	35650	5313952
Code 098.81	1	0.25	0	3	35650	5313952
Code 098.81	2	0.5	0	1	35650	5313952
Code 098.82	1	0.333333	0	2	35650	5313952
Code 098.83	1	0.5	0	1	35650	5313952
Code 098.84	1	0.333333	0	2	35650	5313952
Code 098.84	2	0.5	0	1	35650	5313952
Code 098.85	1	0.5	0	1	35650	5313952
Code 098.86	1	4.65809	1	32	35650	5313952
Code 098.86	2	0.047619	0	20	35650	5313952
Code 098.89	1	3.41791	18	785	35650	5313952
Code 098.89	2	3.90207	5	191	35650	5313952
Code 099.0	1	5.85821	18	458	35650	5313952
Code 099.0	2	1.65621	1	90	35650	5313952
Code 099.1	1	2.05599	2	145	35650	5313952
Code 099.1	2	2.48432	1	60	35650	5313952
Code 099.2	1	3.28807	3	136	35650	5313952
Code 099.2	2	0.0322581	0	30	35650	5313952
Code 099.3	1	2.28093	20	1307	35650	5313952
Code 099.3	2	2.10322	39	2764	35650	5313952
Code 099.40	1	3.28285	37	1680	35650	5313952
Code 099.40	2	3.19086	7	327	35650	5313952
Code 099.41	1	4.50258	19	629	35650	5313952
Code 099.41	2	1.36751	1	109	35650	5313952
Code 099.49	1	10.5716	10	141	35650	5313952
Code 099.49	2	9.93726	1	15	35650	5313952
Code 099.50	1	7.45295	16	320	35650	5313952
Code 099.50	2	8.05724	2	37	35650	5313952
Code 099.51	1	4.38409	1	34	35650	5313952
Code 099.51	2	0.25	0	3	35650	5313952
Code 099.52	1	0.0204082	0	48	35650	5313952
Code 099.52	2	13.5508	1	11	35650	5313952
Code 099.53	1	3.50727	22	935	35650	5313952
Code 099.53	2	5.5723	8	214	35650	5313952
Code 099.54	1	6.53767	5	114	35650	5313952
Code 099.54	2	0.0357143	0	27	35650	5313952
Code 099.55	1	2.27571	4	262	35650	5313952
Code 099.55	2	0.0208333	0	47	35650	5313952
Code 099.56	1	16.5621	1	9	35650	5313952
Code 099.56	2	0.5	0	1	35650	5313952
Code 099.59	1	5.73304	4	104	35650	5313952
Code 099.59	2	0.0769231	0	12	35650	5313952
Code 099.8	1	3.581	8	333	35650	5313952
Code 099.8	2	8.10103	5	92	35650	5313952
Code 099.9	1	3.93085	891	33787	35650	5313952
Code 099.9	2	4.50968	320	10577	35650	5313952
Code 100.0	1	3.16026	6	283	35650	5313952
Code 100.0	2	6.98714	3	64	35650	5313952
Code 100.81	1	9.53284	11	172	35650	5313952
Code 100.81	2	34.3982	3	13	35650	5313952
Code 100.89	1	11.4661	2	26	35650	5313952
Code 100.89	2	0.166667	0	5	35650	5313952
Code 100.9	1	4.65809	4	128	35650	5313952
Code 100.9	2	0.0204082	0	48	35650	5313952
Code 101.	1	4.04147	34	1254	35650	5313952
Code 101.	2	3.46649	4	172	35650	5313952
Code 102.0	1	0.010989	0	90	35650	5313952
Code 102.0	2	0.166667	0	5	35650	5313952
Code 102.1	1	4.35209	12	411	35650	5313952
Code 102.1	2	5.73304	1	26	35650	5313952
Code 102.2	1	1.68526	225	19901	35650	5313952
Code 102.2	2	1.84893	21	1693	35650	5313952
Code 102.3	1	3.19086	7	327	35650	5313952
Code 102.3	2	0.030303	0	32	35650	5313952
Code 102.4	1	2.92272	4	204	35650	5313952
Code 102.4	2	0.0714286	0	13	35650	5313952
Code 102.5	1	0.0666667	0	14	35650	5313952
Code 102.5	2	0.5	0	1	35650	5313952
Code 102.6	1	3.0893	4	193	35650	5313952
Code 102.6	2	5.73304	1	26	35650	5313952
Code 102.7	1	3.13808	2	95	35650	5313952
Code 102.7	2	15.8573	5	47	35650	5313952
Code 102.8	1	4.62198	4	129	35650	5313952
Code 102.8	2	0.142857	0	6	35650	5313952
Code 102.9	1	3.20557	4	186	35650	5313952
Code 102.9	2	0.0555556	0	17	35650	5313952
Code 103.0	1	6.85329	4	87	35650	5313952
Code 103.0	2	0.166667	0	5	35650	5313952
Code 103.1	1	0.0212766	0	46	35650	5313952
Code 103.1	2	0.5	0	1	35650	5313952
Code 103.2	1	3.72647	1	40	35650	5313952
Code 103.2	2	0.333333	0	2	35650	5313952
Code 103.3	1	0.04	0	24	35650	5313952
Code 103.9	1	0.0147059	0	67	35650	5313952
Code 103.9	2	0.125	0	7	35650	5313952
Code 104.0	1	0.111111	0	8	35650	5313952
Code 104.8	1	0.0277778	0	35	35650	5313952
Code 104.8	2	0.125	0	7	35650	5313952
Code 104.9	0	0.5	0	1	35650	5313952
Code 104.9	1	2.41717	3	185	35650	5313952
Code 104.9	2	0.04	0	24	35650	5313952
Code 110.0	1	2.28029	152	9936	35650	5313952
Code 110.0	2	2.88901	42	2167	35650	5313952
Code 110.1	1	1.49654	2416	240639	35650	5313952
Code 110.1	2	1.55892	3722	355886	35650	5313952
Code 110.2	0	0.5	0	1	35650	5313952
Code 110.2	1	1.69707	108	9486	35650	5313952
Code 110.2	2	1.73324	46	3956	35650	5313952
Code 110.3	0	0.5	0	1	35650	5313952
Code 110.3	1	2.13869	721	50251	35650	5313952
Code 110.3	2	1.98332	192	14430	35650	5313952
Code 110.4	0	0.5	0	1	35650	5313952
Code 110.4	1	2.14812	2166	150300	35650	5313952
Code 110.4	2	2.47514	1452	87443	35650	5313952
Code 110.5	1	1.81328	451	37074	35650	5313952
Code 110.5	2	1.41876	96	10086	35650	5313952
Code 110.6	1	1.13785	4	524	35650	5313952
Code 110.6	2	0.861612	1	173	35650	5313952
Code 110.8	1	1.54797	92	8859	35650	5313952
Code 110.8	2	1.35245	14	1543	35650	5313952
Code 110.9	1	2.11759	2073	145920	35650	5313952
Code 110.9	2	2.22965	925	61839	35650	5313952
Code 111.0	1	1.96668	443	33576	35650	5313952
Code 111.0	2	2.15517	318	21994	35650	5313952
Code 111.1	1	2.56674	41	2381	35650	5313952
Code 111.1	2	4.83061	7	216	35650	5313952
Code 111.2	1	2.79697	58	3091	35650	5313952
Code 111.2	2	2.94842	9	455	35650	5313952
Code 111.3	1	0.0526316	0	18	35650	5313952
Code 111.3	2	0.5	0	1	35650	5313952
Code 111.8	1	1.28449	22	2553	35650	5313952
Code 111.8	2	1.53382	11	1069	35650	5313952
Code 111.9	1	2.05766	238	17241	35650	5313952
Code 111.9	2	2.02391	57	4198	35650	5313952
Code 112.0	1	2.93891	705	35757	35650	5313952
Code 112.0	2	3.13883	309	14674	35650	5313952
Code 112.1	1	3.63455	513	21039	35650	5313952
Code 112.1	2	4.13969	275	9902	35650	5313952
Code 112.2	1	2.49508	170	10156	35650	5313952
Code 112.2	2	2.51608	33	1955	35650	5313952
Code 112.3	1	2.03313	181	13270	35650	5313952
Code 112.3	2	2.62635	49	2781	35650	5313952
Code 112.4	1	2.76279	21	1133	35650	5313952
Code 112.4	2	1.39961	2	213	35650	5313952
Code 112.5	1	3.02658	12	591	35650	5313952
Code 112.5	2	4.76989	4	125	35650	5313952
Code 112.81	1	1.60278	1	93	35650	5313952
Code 112.81	2	3.72647	1	40	35650	5313952
Code 112.82	1	1.47271	14	1417	35650	5313952
Code 112.82	2	0.389188	1	383	35650	5313952
Code 112.83	1	10.6471	2	28	35650	5313952
Code 112.83	2	0.2	0	4	35650	5313952
Code 112.84	1	3.11071	122	5846	35650	5313952
Code 112.84	2	3.05268	76	3711	35650	5313952
Code 112.85	1	4.45691	9	301	35650	5313952
Code 112.85	2	2.36602	1	63	35650	5313952
Code 112.89	1	2.6298	119	6745	35650	5313952
Code 112.89	2	1.67482	12	1068	35650	5313952
Code 112.9	1	2.93936	336	17039	35650	5313952
Code 112.9	2	2.65565	62	3480	35650	5313952
Code 114.0	1	1.75708	6	509	35650	5313952
Code 114.0	2	3.13259	12	571	35650	5313952
Code 114.1	1	6.38824	3	70	35650	5313952
Code 114.1	2	0.0111111	0	89	35650	5313952
Code 114.2	1	0.027027	0	36	35650	5313952
Code 114.2	2	0.0103093	0	96	35650	5313952
Code 114.3	1	5.48683	6	163	35650	5313952
Code 114.3	2	2.22476	3	201	35650	5313952
Code 114.4	1	0.631606	1	236	35650	5313952
Code 114.4	2	8.48303	7	123	35650	5313952
Code 114.5	1	2.98118	10	500	35650	5313952
Code 114.5	2	2.30844	7	452	35650	5313952
Code 114.9	1	2.64602	21	1183	35650	5313952
Code 114.9	2	2.04751	20	1456	35650	5313952
Code 115.00	1	2.98118	2	100	35650	5313952
Code 115.00	2	3.1054	1	48	35650	5313952
Code 115.01	1	0.142857	0	6	35650	5313952
Code 115.01	2	0.333333	0	2	35650	5313952
Code 115.02	1	1.71051	7	610	35650	5313952
Code 115.02	2	0.414053	1	360	35650	5313952
Code 115.03	1	16.5621	1	9	35650	5313952
Code 115.03	2	24.8432	1	6	35650	5313952
Code 115.04	1	0.2	0	4	35650	5313952
Code 115.04	2	0.5	0	1	35650	5313952
Code 115.05	1	2.64826	7	394	35650	5313952
Code 115.05	2	0.00649351	0	153	35650	5313952
Code 115.09	1	0.0196078	0	50	35650	5313952
Code 115.09	2	0.047619	0	20	35650	5313952
Code 115.10	1	0.125	0	7	35650	5313952
Code 115.10	2	0.333333	0	2	35650	5313952
Code 115.11	1	0.333333	0	2	35650	5313952
Code 115.12	1	0.037037	0	26	35650	5313952
Code 115.12	2	99.3726	2	3	35650	5313952
Code 115.13	1	0.25	0	3	35650	5313952
Code 115.15	1	0.111111	0	8	35650	5313952
Code 115.15	2	0.333333	0	2	35650	5313952
Code 115.19	1	10.6471	1	14	35650	5313952
Code 115.90	1	1.20107	19	2358	35650	5313952
Code 115.90	2	1.34834	20	2211	35650	5313952
Code 115.91	1	8.76817	1	17	35650	5313952
Code 115.91	2	0.0666667	0	14	35650	5313952
Code 115.92	1	1.17285	22	2796	35650	5313952
Code 115.92	2	1.10808	25	3363	35650	5313952
Code 115.93	1	0.0714286	0	13	35650	5313952
Code 115.93	2	0.25	0	3	35650	5313952
Code 115.94	1	0.166667	0	5	35650	5313952
Code 115.94	2	0.333333	0	2	35650	5313952
Code 115.95	1	3.80252	5	196	35650	5313952
Code 115.95	2	1.16452	1	128	35650	5313952
Code 115.99	1	1.37699	8	866	35650	5313952
Code 115.99	2	1.49059	4	400	35650	5313952
Code 116.0	1	2.76035	3	162	35650	5313952
Code 116.0	2	1.10007	2	271	35650	5313952
Code 116.1	1	0.0526316	0	18	35650	5313952
Code 116.1	2	0.5	0	1	35650	5313952
Code 116.2	1	0.05	0	19	35650	5313952
Code 116.2	2	0.333333	0	2	35650	5313952
Code 117.0	1	1.67482	1	89	35650	5313952
Code 117.0	2	0.0588235	0	16	35650	5313952
Code 117.1	1	1.1555	1	129	35650	5313952
Code 117.1	2	0.00952381	0	104	35650	5313952
Code 117.2	1	0.0217391	0	45	35650	5313952
Code 117.2	2	0.030303	0	32	35650	5313952
Code 117.3	1	2.18802	16	1090	35650	5313952
Code 117.3	2	1.25098	13	1549	35650	5313952
Code 117.4	1	0.00746269	0	133	35650	5313952
Code 117.4	2	0.0113636	0	87	35650	5313952
Code 117.5	1	2.16027	4	276	35650	5313952
Code 117.5	2	2.73731	11	599	35650	5313952
Code 117.6	1	0.333333	0	2	35650	5313952
Code 117.7	1	3.50727	2	85	35650	5313952
Code 117.7	2	2.44359	1	61	35650	5313952
Code 117.8	1	1.90288	6	470	35650	5313952
Code 117.8	2	0.015625	0	63	35650	5313952
Code 117.9	1	2.24179	397	26397	35650	5313952
Code 117.9	2	2.17347	105	7201	35650	5313952
Code 118.	1	1.01401	1	147	35650	5313952
Code 118.	2	0.0204082	0	48	35650	5313952
Code 120.0	1	0.0222222	0	44	35650	5313952
Code 120.0	2	0.25	0	3	35650	5313952
Code 120.1	1	0.0555556	0	17	35650	5313952
Code 120.1	2	0.0555556	0	17	35650	5313952
Code 120.2	1	0.0833333	0	11	35650	5313952
Code 120.2	2	0.5	0	1	35650	5313952
Code 120.3	1	0.0277778	0	35	35650	5313952
Code 120.3	2	0.333333	0	2	35650	5313952
Code 120.8	1	11.0414	2	27	35650	5313952
Code 120.8	2	0.0833333	0	11	35650	5313952
Code 120.9	1	2.83922	2	105	35650	5313952
Code 120.9	2	2.66177	1	56	35650	5313952
Code 121.0	1	0.166667	0	5	35650	5313952
Code 121.0	2	0.5	0	1	35650	5313952
Code 121.1	1	4.51694	2	66	35650	5313952
Code 121.1	2	0.025641	0	38	35650	5313952
Code 121.2	1	0.0243902	0	40	35650	5313952
Code 121.2	2	0.333333	0	2	35650	5313952
Code 121.3	1	2.36602	1	63	35650	5313952
Code 121.3	2	0.142857	0	6	35650	5313952
Code 121.4	1	0.0714286	0	13	35650	5313952
Code 121.4	2	0.333333	0	2	35650	5313952
Code 121.5	1	0.0416667	0	23	35650	5313952
Code 121.6	1	0.2	0	4	35650	5313952
Code 121.8	1	0.0238095	0	41	35650	5313952
Code 121.8	2	0.333333	0	2	35650	5313952
Code 121.9	1	0.0277778	0	35	35650	5313952
Code 121.9	2	0.333333	0	2	35650	5313952
Code 122.0	1	0.05	0	19	35650	5313952
Code 122.0	2	0.2	0	4	35650	5313952
Code 122.1	1	11.2497	4	53	35650	5313952
Code 122.1	2	37.2647	1	4	35650	5313952
Code 122.2	1	0.0625	0	15	35650	5313952
Code 122.3	1	0.0714286	0	13	35650	5313952
Code 122.3	2	0.5	0	1	35650	5313952
Code 122.4	1	0.0434783	0	22	35650	5313952
Code 122.5	1	0.0526316	0	18	35650	5313952
Code 122.5	2	0.5	0	1	35650	5313952
Code 122.6	1	0.166667	0	5	35650	5313952
Code 122.7	1	0.25	0	3	35650	5313952
Code 122.8	1	2.48432	1	60	35650	5313952
Code 122.8	2	0.1	0	9	35650	5313952
Code 122.9	1	0.00598802	0	166	35650	5313952
Code 122.9	2	3.04202	1	49	35650	5313952
Code 123.0	1	0.0833333	0	11	35650	5313952
Code 123.1	1	3.4531	6	259	35650	5313952
Code 123.1	2	6.29827	3	71	35650	5313952
Code 123.2	1	4.38409	1	34	35650	5313952
Code 123.2	2	0.5	0	1	35650	5313952
Code 123.3	1	2.80922	33	1751	35650	5313952
Code 123.3	2	0.00311526	0	320	35650	5313952
Code 123.4	1	0.0344828	0	28	35650	5313952
Code 123.4	2	0.5	0	1	35650	5313952
Code 123.5	1	0.0833333	0	11	35650	5313952
Code 123.5	2	0.333333	0	2	35650	5313952
Code 123.6	1	0.1	0	9	35650	5313952
Code 123.6	2	0.333333	0	2	35650	5313952
Code 123.8	1	8.28105	2	36	35650	5313952
Code 123.9	1	4.21865	3	106	35650	5313952
Code 123.9	2	0.0357143	0	27	35650	5313952
Code 124.	1	2.50941	5	297	35650	5313952
Code 124.	2	24.8432	4	24	35650	5313952
Code 125.0	1	0.1	0	9	35650	5313952
Code 125.0	2	0.25	0	3	35650	5313952
Code 125.1	1	13.5508	1	11	35650	5313952
Code 125.2	1	0.1	0	9	35650	5313952
Code 125.2	2	0.5	0	1	35650	5313952
Code 125.3	1	1.0821	4	551	35650	5313952
Code 125.3	2	6.67428	3	67	35650	5313952
Code 125.4	1	0.0555556	0	17	35650	5313952
Code 125.4	2	0.25	0	3	35650	5313952
Code 125.5	1	0.166667	0	5	35650	5313952
Code 125.6	1	0.0714286	0	13	35650	5313952
Code 125.6	2	0.111111	0	8	35650	5313952
Code 125.7	1	4.65809	2	64	35650	5313952
Code 125.7	2	0.25	0	3	35650	5313952
Code 125.9	1	0.0140845	0	70	35650	5313952
Code 125.9	2	2.19204	1	68	35650	5313952
Code 126.0	1	0.25	0	3	35650	5313952
Code 126.1	1	0.0357143	0	27	35650	5313952
Code 126.1	2	0.2	0	4	35650	5313952
Code 126.2	1	24.8432	1	6	35650	5313952
Code 126.3	1	0.5	0	1	35650	5313952
Code 126.8	1	4.80835	1	31	35650	5313952
Code 126.8	2	0.333333	0	2	35650	5313952
Code 126.9	1	1.52881	4	390	35650	5313952
Code 126.9	2	1.67482	1	89	35650	5313952
Code 127.0	1	6.12571	6	146	35650	5313952
Code 127.0	2	4.14053	1	36	35650	5313952
Code 127.1	1	0.111111	0	8	35650	5313952
Code 127.2	1	2.49471	4	239	35650	5313952
Code 127.2	2	2.10932	3	212	35650	5313952
Code 127.3	1	0.0135135	0	73	35650	5313952
Code 127.3	2	0.0555556	0	17	35650	5313952
Code 127.4	1	3.11757	16	765	35650	5313952
Code 127.4	2	2.26993	3	197	35650	5313952
Code 127.5	1	3.72647	2	80	35650	5313952
Code 127.5	2	0.0769231	0	12	35650	5313952
Code 127.6	1	0.125	0	7	35650	5313952
Code 127.7	1	16.5621	2	18	35650	5313952
Code 127.7	2	0.2	0	4	35650	5313952
Code 127.8	1	0.2	0	4	35650	5313952
Code 127.9	1	2.56998	2	116	35650	5313952
Code 127.9	2	0.0322581	0	30	35650	5313952
Code 128.0	1	1.84023	2	162	35650	5313952
Code 128.0	2	2.86652	1	52	35650	5313952
Code 128.1	1	0.166667	0	5	35650	5313952
Code 128.1	2	0.333333	0	2	35650	5313952
Code 128.8	1	0.03125	0	31	35650	5313952
Code 128.8	2	0.2	0	4	35650	5313952
Code 128.9	1	3.77364	8	316	35650	5313952
Code 128.9	2	2.52642	1	59	35650	5313952
Code 129.	1	2.61507	4	228	35650	5313952
Code 129.	2	0.0217391	0	45	35650	5313952
Code 130.0	1	0.04	0	24	35650	5313952
Code 130.0	2	0.0277778	0	35	35650	5313952
Code 130.1	1	1.43326	1	104	35650	5313952
Code 130.1	2	0.0833333	0	11	35650	5313952
Code 130.2	1	1.64162	5	454	35650	5313952
Code 130.2	2	1.03274	3	433	35650	5313952
Code 130.3	1	0.111111	0	8	35650	5313952
Code 130.3	2	0.5	0	1	35650	5313952
Code 130.4	1	0.047619	0	20	35650	5313952
Code 130.4	2	0.333333	0	2	35650	5313952
Code 130.5	1	3.9226	1	38	35650	5313952
Code 130.5	2	0.166667	0	5	35650	5313952
Code 130.7	1	3.61355	4	165	35650	5313952
Code 130.7	2	0.0117647	0	84	35650	5313952
Code 130.8	1	0.0714286	0	13	35650	5313952
Code 130.8	2	0.333333	0	2	35650	5313952
Code 130.9	1	1.36751	5	545	35650	5313952
Code 130.9	2	0.639738	2	466	35650	5313952
Code 131.00	1	3.80628	31	1214	35650	5313952
Code 131.00	2	2.61507	3	171	35650	5313952
Code 131.01	0	0.5	0	1	35650	5313952
Code 131.01	1	4.16022	176	6306	35650	5313952
Code 131.01	2	5.37087	77	2137	35650	5313952
Code 131.02	1	3.62199	13	535	35650	5313952
Code 131.02	2	0.0185185	0	53	35650	5313952
Code 131.03	1	0.0117647	0	84	35650	5313952
Code 131.03	2	0.0833333	0	11	35650	5313952
Code 131.09	1	2.43031	6	368	35650	5313952
Code 131.09	2	3.17147	2	94	35650	5313952
Code 131.8	1	3.28462	21	953	35650	5313952
Code 131.8	2	0.0106383	0	93	35650	5313952
Code 131.9	1	3.84748	155	6005	35650	5313952
Code 131.9	2	4.33218	27	929	35650	5313952
Code 132.0	1	7.95539	38	712	35650	5313952
Code 132.0	2	8.94354	6	100	35650	5313952
Code 132.1	1	5.48166	26	707	35650	5313952
Code 132.1	2	1.52101	1	98	35650	5313952
Code 132.2	1	7.67215	21	408	35650	5313952
Code 132.2	2	8.13049	3	55	35650	5313952
Code 132.3	1	7.64405	8	156	35650	5313952
Code 132.3	2	0.0185185	0	53	35650	5313952
Code 132.9	1	7.03202	142	3010	35650	5313952
Code 132.9	2	7.07822	34	716	35650	5313952
Code 133.0	1	4.13596	654	23570	35650	5313952
Code 133.0	2	5.46387	292	7966	35650	5313952
Code 133.8	1	4.18953	38	1352	35650	5313952
Code 133.8	2	1.98745	3	225	35650	5313952
Code 133.9	1	4.92305	18	545	35650	5313952
Code 133.9	2	5.96236	3	75	35650	5313952
Code 134.0	1	2.17076	3	206	35650	5313952
Code 134.0	2	1.49059	1	100	35650	5313952
Code 134.1	1	3.52963	13	549	35650	5313952
Code 134.1	2	6.04293	3	74	35650	5313952
Code 134.2	1	0.0344828	0	28	35650	5313952
Code 134.2	2	0.2	0	4	35650	5313952
Code 134.8	1	2.68575	6	333	35650	5313952
Code 134.8	2	3.82202	1	39	35650	5313952
Code 134.9	1	5.53351	16	431	35650	5313952
Code 134.9	2	5.05285	2	59	35650	5313952
Code 135.	1	1.62958	34	3110	35650	5313952
Code 135.	2	1.36146	128	14014	35650	5313952
Code 136.0	1	11.4661	1	13	35650	5313952
Code 136.0	2	0.333333	0	2	35650	5313952
Code 136.1	1	3.63558	3	123	35650	5313952
[truncated: 25,786 more rows]
